# Supplementary material for: Integrated analysis of glycan and RNA in single cells
Source: iScience. 2021 Jul 17;24(8):102882. doi: 10.1016/j.isci.2021.102882 (PMC8349903; doi:10.1016/j.isci.2021.102882)
Supplement: Tables S1–S15 [file mmc2.zip › TableS13.xlsx]

## Sheet: TableS10
Table S13. Correlation coefficient between rBC2LCN and genes
Gene_Symbol	Correlation coefficinent
POU5F1	0.772163
TDGF1	0.737617
CD24	0.724702
POU5F1P3	0.723574
POU5F1B	0.722005
PFN1	0.697142
EIF5A	0.691255
DNMT3B	0.688913
HMGA1	0.685904
PHC1	0.683924
ESRG	0.680442
ENO1	0.654101
PGAM1	0.640694
RBPMS2	0.62874
LINC00678	0.619142
PDLIM1	0.612314
ZSCAN10	0.604972
PGAM4	0.604678
ATF4	0.60438
PIM2	0.601548
SEPHS1	0.60078
POU5F1P4	0.599297
AP1M2	0.591525
VRTN	0.587674
ETV4	0.585886
RPL8	0.578917
RCC2	0.578476
RRS1	0.57839
LINC00428	0.57699
FKBP4	0.572713
ESRP1	0.569761
ITGB5	0.568944
HSPD1	0.568519
HK1	0.566308
L1TD1	0.56154
JARID2	0.561353
RFLNB	0.559192
TEAD4	0.555537
SNRPN	0.554147
KRT18	0.553756
SLC7A8	0.552755
SPINT2	0.552327
GSTP1	0.54962
PRELID1	0.548726
FAM160A1	0.5448
GAPDH	0.544052
RBPMS	0.540617
LIN28A	0.538743
FHDC1	0.53759
BCAR1	0.535332
SPATS2L	0.533138
ALDOA	0.533058
PPP1R14B	0.532314
DBNDD1	0.530492
IPO4	0.530306
RAP1GAP2	0.529797
TRIM71	0.529391
MYCN	0.528664
MAP7	0.528332
HK2	0.527629
MYBBP1A	0.52516
TRIP6	0.523159
UGP2	0.521853
VSNL1	0.521512
SPINT1	0.520358
TESMIN	0.520246
EZR	0.52015
NACC1	0.519656
SRM	0.515693
ETS1	0.515006
MIF	0.513957
EIF5AL1	0.51385
GFPT2	0.513197
FOXN3	0.513165
TARS	0.512591
RAB34	0.510714
JADE2	0.509565
ATP5B	0.509193
PDZD4	0.508877
DAZAP1	0.507945
TERF1	0.507909
PRDX1	0.506629
FBXO2	0.50631
NMRK2	0.505807
AHCY	0.503833
FOXH1	0.503345
VASP	0.503298
MID1IP1	0.502332
BCL11A	0.501949
GAL	0.500052
C13orf42	0.498902
TDGF1P3	0.494287
RARG	0.493259
CLDN6	0.492436
CTSC	0.492348
PLPP2	0.49161
CCT3	0.490865
TTC39C	0.489086
EIF6	0.4879
LARGE2	0.487431
CORO2A	0.487075
CCT5	0.485261
PSME3	0.485118
FAM46B	0.484771
SLC25A6	0.484315
NCOR2	0.483647
ID3	0.482402
ZFP42	0.481483
SCNN1A	0.481048
TRIM28	0.48079
PAWR	0.480754
AKIRIN1	0.479291
RPL18A	0.479086
CDK2AP1	0.478321
BRINP1	0.476951
IFITM1	0.476776
NME2	0.476674
STMN3	0.476549
EPHX3	0.475179
SPRY4	0.474835
RPLP2	0.474725
TFE3	0.473154
TKT	0.472241
UNC13A	0.472149
PLCB3	0.471971
S100A11	0.471836
RPS5	0.470365
CNMD	0.469908
OLFM2	0.469905
RIMS4	0.46989
SEC24D	0.469767
CNN2	0.469296
EPHA1	0.467726
RPSA	0.466986
LARP1	0.466972
MRPL4	0.466367
ITM2C	0.465575
ARFGEF3	0.464975
MUC3A	0.464428
DESI2	0.463435
TPI1	0.463425
METTL8	0.463314
REXO2	0.463141
C1orf94	0.462388
GATAD2A	0.461659
SNURF	0.461628
PYCR1	0.461488
LASP1	0.461092
VARS	0.460753
TJP2	0.46074
TIMM13	0.460183
PRMT1	0.459781
SET	0.459602
TIMM44	0.458308
ZNF398	0.457538
SYT6	0.457206
FAM83F	0.456656
GRB7	0.456151
LRRC8A	0.455621
RBM47	0.455208
LITAF	0.453837
HSPA2	0.453751
ADGRL1	0.453723
MAL2	0.45351
C6orf132	0.453502
C1QBP	0.453059
EHD2	0.45094
MRPS34	0.450754
FXYD5	0.450446
ATAD3B	0.45019
WDR43	0.450036
RPLP1	0.447783
FOXD3-AS1	0.447038
SLC38A5	0.447026
RPL28	0.446796
TUBB2A	0.445462
DANCR	0.444902
FABP5	0.444644
RRAS2	0.444062
PHB	0.443828
CLDN7	0.4437
ASNS	0.443445
FASN	0.442361
ETS2	0.442319
RRP12	0.440752
TRAP1	0.440454
GRTP1	0.440447
GNL3	0.439428
SLC7A5	0.439247
NOLC1	0.439198
RPL12	0.438979
CEP170B	0.43806
DHX33	0.437928
METTL7A	0.437779
APOE	0.437548
SELENOW	0.436735
GPR160	0.436231
CGNL1	0.435789
PCK2	0.435739
IMP3	0.435237
PHGDH	0.435075
PLEKHG6	0.434857
CHAF1A	0.434769
IPW	0.434577
GULP1	0.434399
DUT	0.43418
PUSL1	0.434091
PRKAR1B	0.43403
DMKN	0.433413
EEF2	0.433344
COX5A	0.432406
CARD11	0.432044
NHP2	0.430768
ALPK3	0.430603
NSUN5	0.430371
CYP2S1	0.429987
RAVER1	0.428856
GPC4	0.428593
ZNF511	0.428444
ACTN1	0.427885
IGSF21	0.427325
PLCXD1	0.427268
SKIL	0.427169
PTBP1	0.426924
ATG101	0.426576
FOXD3	0.426498
NOP16	0.426344
ARAP1	0.425702
EIF3B	0.425302
MFGE8	0.425156
ADCY2	0.424917
VDAC2	0.424459
PPM1H	0.424423
EIF4A1	0.42403
NQO2	0.423406
PMEPA1	0.423287
ID1	0.423159
DPPA4	0.423093
TMEM158	0.422793
TP53	0.422217
ARHGEF34P	0.422007
FERMT1	0.421726
ESRRA	0.421661
ITPR3	0.421643
LCK	0.420841
ZIC3	0.420775
SNHG14	0.420066
CHAC1	0.420064
LNCPRESS1	0.419996
BCL2L1	0.419929
NCK2	0.41971
DDX28	0.419393
EIF4H	0.419045
JPH1	0.41823
NCL	0.417921
GSDMD	0.417556
LPCAT1	0.417422
CALB1	0.417197
PALD1	0.417057
TRIB1	0.417
TRIM25	0.415913
SDHB	0.415886
FAM110C	0.415735
HNRNPAB	0.415133
PPRC1	0.415054
FAM20C	0.415004
RPS16	0.4137
LNCPRESS2	0.412786
CHCHD3	0.412601
ST6GAL1	0.411942
DCTPP1	0.411791
CARMIL2	0.411595
HNRNPF	0.411456
POLR1B	0.411437
ICAM3	0.411075
LDHB	0.410807
DDT	0.410664
SCAND1	0.410416
KLF16	0.410297
ISOC2	0.409871
ST14	0.408916
RPS26	0.408247
LOC101927746	0.407823
HNRNPM	0.407445
PSMB5	0.407415
ADAR	0.407198
POLR1D	0.406104
RAB17	0.405783
SH2B3	0.405605
RPP25	0.405166
DTX2	0.405044
KIF26A	0.404971
CTDP1	0.40465
RPARP-AS1	0.404555
PITPNC1	0.403994
SHC1	0.402803
PACSIN3	0.402253
SSSCA1	0.402109
RRP9	0.401947
CDR2	0.401421
TPST2	0.4014
IGSF8	0.401382
MRPS24	0.401107
OAZ2	0.400702
SNAI3	0.400461
ATP2A3	0.400109
EIF4G1	0.400033
HEY2	0.399932
DUSP6	0.399879
ACTA1	0.399554
RACK1	0.399118
OLFM1	0.399117
RPUSD1	0.398742
PWARSN	0.398548
SLC15A3	0.398338
ALDOC	0.398282
RAC3	0.398227
COBL	0.398072
GLI1	0.397581
SLC5A10	0.397516
FAM189A2	0.397379
ELOF1	0.396018
PELP1	0.395778
ARHGAP8	0.395756
ZNHIT1	0.39574
PTPA	0.395669
PKP2	0.395649
RPL27A	0.395505
RNF126	0.39536
HTR7	0.395233
DUSP23	0.395204
UBTD1	0.395138
ZDHHC22	0.395106
GLB1L3	0.394672
RUVBL2	0.394576
SAP18	0.394076
RGL3	0.393869
FOXA3	0.393767
PPM1G	0.393429
C19orf66	0.393265
RFC2	0.392869
GRB2	0.392577
CABLES1	0.392486
FKBP1A	0.392348
MDN1	0.392222
PEPD	0.392199
RPL23P8	0.392048
CBR1	0.391887
MTHFD2	0.391776
HCFC1R1	0.391412
MAK16	0.391363
TTLL12	0.391312
EIF2S2	0.390852
RTN4RL2	0.390607
RASL11B	0.390481
C15orf39	0.390447
REPS2	0.39042
HSPA9	0.390287
RPL22L1	0.390195
FBL	0.39
MARS	0.389836
METTL13	0.389696
SH2D5	0.389638
GOT2	0.389608
TNFRSF21	0.389322
GPRIN1	0.389107
TNNT1	0.388953
B3GNT7	0.38804
UNC5B	0.387986
SLC39A14	0.387904
TUBA4A	0.387738
SMS	0.387434
FOXO4	0.386463
CAMK2N2	0.385731
IER2	0.385593
NME4	0.385229
KIAA0040	0.385161
KIF1A	0.384948
MYBL2	0.384628
RASGRF2	0.384317
THY1	0.384091
F11R	0.383403
TERT	0.38276
LAD1	0.382696
ABTB2	0.382123
EIF2AK4	0.381992
DOCK2	0.381797
JADE1	0.38168
CADPS2	0.381345
LARGE1	0.381302
ADCYAP1R1	0.38115
MEGF10	0.380967
ADI1	0.380935
FAM60A	0.380918
LIMK1	0.380433
PAK1IP1	0.380399
TLE2	0.380218
PCOLCE	0.380179
LSR	0.380148
RAB15	0.380002
PMAIP1	0.379703
NLGN4X	0.379467
CD40	0.379466
YBX3	0.379421
GPR176	0.379006
PTGES2	0.378449
NFKBIE	0.378325
SLC25A5	0.377854
PGK1	0.377687
TC2N	0.377468
HSP90AB1	0.377404
FRAT2	0.376767
LOC100130899	0.376643
VASH2	0.376253
VSIG10	0.376193
SERPINB9	0.37593
AP3D1	0.375771
PROSER1	0.375553
PPP1R3B	0.375322
AIF1L	0.375004
TXNDC17	0.374974
YARS	0.374789
DKC1	0.374761
RAB11FIP4	0.37475
MYC	0.374564
SDCCAG3	0.374427
EPS8L2	0.374
KRTCAP3	0.373644
TMEM177	0.373435
TRAF7	0.373432
MMP24	0.373329
ARID3B	0.373009
HPDL	0.372813
GCNT4	0.372411
MGST1	0.372394
TCP1	0.372371
PTMA	0.372323
GNG4	0.372273
ANKRD24	0.372136
PPP6R1	0.371718
GRID2	0.37145
TNFRSF12A	0.371373
VWA1	0.371005
FBLIM1	0.370874
UBE2L3	0.370618
GRSF1	0.37044
NFKBIB	0.370437
TSTA3	0.369735
KCNK1	0.369698
SRSF2	0.369495
MCM4	0.369383
PRR15	0.369194
CRYM	0.369118
EHD4	0.368813
NOCT	0.368405
GPX1	0.368344
ISG20L2	0.367871
MTCH1	0.36773
THOC3	0.367177
TNFRSF11A	0.367053
MMP14	0.366796
FGF19	0.366162
FBXL19	0.365965
HAPLN3	0.36518
MDH1	0.364794
PEBP1	0.364617
TMEM108	0.36455
NPM3	0.364448
CDH1	0.364386
ARHGEF5	0.364092
SH2D3A	0.363919
GSK3A	0.363752
SHMT2	0.36364
CNDP2	0.36355
C6orf106	0.363089
CBLC	0.363012
RPS28	0.363004
ECE2	0.362873
CDC42BPG	0.362823
KCNS3	0.362665
GRAMD1A	0.362301
RAB7A	0.362288
DNAJC11	0.362281
CENPVL2	0.361636
PHACTR2	0.361148
TUBB6	0.360936
APELA	0.360636
CDT1	0.360182
CAMSAP3	0.359995
UBE2M	0.359975
EPCAM	0.359941
FNDC10	0.359932
WWC1	0.359913
KLF7	0.359806
UTP20	0.359529
STK26	0.358687
TRAF4	0.358298
RPS12	0.358125
FAM57B	0.358066
DBNDD2	0.357845
IDO1	0.357509
MTAP	0.357052
ACTB	0.356958
SLCO4A1	0.356934
GSPT1	0.356836
CERS2	0.356789
TBL3	0.356758
LINC00623	0.356682
LINC01844	0.356175
TMEM55A	0.356125
SLC1A5	0.355665
LOC100126447	0.355464
KCNN2	0.355316
PPM1J	0.355057
CAV1	0.35484
SLC25A22	0.354783
MYL12A	0.354716
DLGAP3	0.354481
PKMYT1	0.354406
SH3GL3	0.354372
EIF4EBP1	0.354233
FEM1A	0.354113
USP44	0.354089
FAM136A	0.354055
TPM3	0.354025
RHOF	0.353716
KCTD14	0.35352
C20orf27	0.353368
PRDX5	0.352955
PPP2R2B	0.352898
SOX13	0.352577
CCT6A	0.352376
IFRD2	0.352197
BOP1	0.352163
MRPL2	0.352092
GABRB3	0.352077
MMP15	0.351908
ARAP3	0.351887
EEF1A2	0.351851
CD9	0.351772
ZFHX2	0.351738
PES1	0.351022
MFSD3	0.350757
FAM83G	0.350731
MRPL12	0.350596
GADD45GIP1	0.350307
ATAD3A	0.349958
VCL	0.349782
UBA52	0.349525
TCF15	0.349123
EPB41L4B	0.34911
DLEU7	0.349014
LDHA	0.348916
SERF2	0.348712
FBXO27	0.34868
MMP17	0.348594
RPL13	0.348542
SLC43A1	0.348502
LRRC2	0.348495
MLST8	0.34844
DBN1	0.348279
SPATC1L	0.348184
CARS	0.348138
SLC52A2	0.348085
RNF125	0.347703
OCIAD2	0.347622
DNPEP	0.347481
NUTF2	0.347399
ZC3H4	0.347342
MKNK2	0.347289
MRS2	0.347286
STUB1	0.347258
CKMT1B	0.346867
CHST2	0.346689
SNORA74D	0.346524
NCDN	0.346495
CD2AP	0.34628
RPL13AP5	0.34625
SETD3	0.346187
SERP1	0.345608
RAN	0.345403
AARS	0.345386
AK4	0.344855
TLCD1	0.344785
SNRPB	0.344746
FOXI3	0.344407
SOCS2	0.344391
TRNP1	0.344381
FBLN1	0.344248
WDR1	0.344238
AIMP2	0.343915
TNFRSF8	0.343593
SH2B2	0.343528
CHST9	0.343505
LPAR3	0.343403
MRPL37	0.343266
SPIB	0.343204
NUDCD1	0.343085
ZBED6CL	0.342965
CBS	0.342872
C19orf48	0.342751
BOK	0.342732
LLGL2	0.342696
RHOG	0.342693
BICDL2	0.342245
ITPRIPL1	0.342204
NDUFB10	0.341515
MRPS2	0.34147
B3GNT2	0.341435
LARP7	0.341409
TOMM22	0.341266
STEAP3	0.341107
ADAMTS8	0.340618
PPARGC1B	0.340438
GABRQ	0.340356
TDRP	0.340283
ARHGDIA	0.340182
WDR18	0.3396
MCM3	0.339597
ISCA1	0.339542
GCK	0.339524
PRICKLE1	0.339367
TBC1D2	0.339263
ZFAND6	0.33907
TUBG1	0.339017
MARK2	0.338766
USP9X	0.338693
ASL	0.338414
FHL2	0.338234
JAKMIP2-AS1	0.337671
RHBDF2	0.337557
N4BP3	0.337256
FTSJ1	0.337186
FAM129A	0.337116
ETF1	0.336709
ASS1	0.336663
MATK	0.336657
FAM124A	0.336481
THAP4	0.33601
EMC6	0.335971
ITPR2	0.335963
SIVA1	0.335885
PUS1	0.335712
NQO1	0.335298
SETSIP	0.335191
RARRES2	0.334929
TMPRSS2	0.334799
SEMA6A	0.334677
OSBPL10	0.334632
KLRG2	0.334447
HIST1H3E	0.334216
BYSL	0.334102
ICA1	0.333694
SMPD4	0.333424
POLRMT	0.333212
CACYBP	0.333178
CFL1	0.333121
UBE2S	0.33306
AP1S3	0.333039
MLF2	0.332976
PDZRN3	0.332672
ATP5D	0.332669
TMEM238	0.332456
GNL3L	0.332339
EPN1	0.331962
TRAF3IP2	0.33155
NME1	0.331542
ARHGAP23	0.331494
GNB1L	0.331292
CCDC94	0.331261
GRHL2	0.331095
CKMT1A	0.330933
ADGRG5	0.330758
CEBPB	0.330729
BAX	0.330726
ZIC5	0.330701
WFDC2	0.33061
MALL	0.32982
DDX21	0.329684
G3BP1	0.329579
PDLIM2	0.329548
FGF2	0.329422
AKAP2	0.329333
LRFN1	0.329243
EIF3C	0.329238
CAPN1	0.328663
FAM83H	0.328649
OGDHL	0.328303
LOC109864269	0.328289
CHSY1	0.328011
OAZ1	0.327844
DNAJA2	0.32784
KLKB1	0.327672
MET	0.327619
CA11	0.327315
AZIN1	0.327229
LRPPRC	0.326963
UBALD1	0.326925
NCKAP5L	0.326865
UBE2K	0.326569
EGFL7	0.32631
PNP	0.326272
RPL23	0.326263
RPL29	0.326186
NOB1	0.32613
PSMA5	0.325877
KLK10	0.325717
IFITM2	0.325569
LYPLA2P2	0.325403
SLC25A39	0.325363
PGAM5	0.325111
HIF1A	0.324902
NANS	0.324899
PLS3	0.324862
HLA-DOA	0.324752
KARS	0.324708
PODXL	0.324611
ARPC4	0.324573
RAB25	0.324508
SOCS1	0.324468
CTBP2	0.324364
ACD	0.323885
KLHL4	0.323622
EBNA1BP2	0.323528
HIST2H3D	0.32346
UTP4	0.323191
KRT8	0.323129
PRDM14	0.323046
RUNX1T1	0.323026
GTPBP6	0.322829
NOC2L	0.32264
STOML2	0.322521
USP32	0.321956
ERBB3	0.321914
PRSS8	0.321735
LOC105369306	0.321571
NCBP2-AS2	0.3211
OSTF1	0.321073
IRX2	0.320893
COX7C	0.320865
DNMT3A	0.320827
TESC	0.320571
LRRC59	0.320563
TSPAN4	0.320527
DUSP2	0.320416
DCUN1D5	0.320407
ZIC2	0.320371
ZNF296	0.320313
HSPA8	0.320027
TRIM65	0.319941
RPL32	0.319601
EBPL	0.319489
WDR46	0.319338
LINC01356	0.319192
TNNT2	0.319128
TMEM30B	0.31911
PKM	0.318972
MCC	0.318823
EPOR	0.318711
PREX1	0.318518
INTS13	0.318494
TOMM40	0.318409
RHOH	0.318391
CRACR2B	0.318276
MYO1D	0.317969
MRPL21	0.317823
GPI	0.31769
FA2H	0.317632
DDX54	0.31756
SERBP1	0.317518
AEN	0.317424
ARHGAP45	0.317349
PKN1	0.317348
PAK4	0.317275
SND1	0.317135
SRF	0.317124
ADM	0.3171
FGFR4	0.317067
RPL23A	0.317036
FUOM	0.31677
CDC6	0.316655
RALA	0.316618
ESRP2	0.31651
RHOD	0.316485
CCDC86	0.316427
COL9A3	0.316193
ADSS	0.315877
TNIK	0.315653
SAMM50	0.31553
FTH1	0.315457
ADM2	0.315452
ANXA11	0.315434
ADAMTS19-AS1	0.315407
CRYBG2	0.315124
NDUFC2-KCTD14	0.315095
MARVELD3	0.31492
PFKP	0.314791
ZSWIM4	0.314536
AKAP1	0.314287
WARS	0.313998
GPT2	0.313938
DHRS3	0.313927
MCM5	0.313458
IMP4	0.313267
RPL38	0.313121
PACSIN1	0.313074
CCDC85B	0.312655
DDTL	0.312608
KCNG1	0.312351
SLC25A1	0.312166
HAPLN4	0.311964
ISG15	0.311756
RSAD1	0.3117
RPL41	0.311674
SYT7	0.311637
ACTG2	0.311356
CCND3	0.311284
POP7	0.311067
NOC4L	0.310958
STC2	0.310933
KCNK6	0.310525
PDPN	0.310353
IL4R	0.310099
TAGLN2	0.309786
FHOD1	0.309679
GALNT14	0.309629
WDR4	0.309559
LOC728554	0.309549
IRF2BPL	0.309403
MRPS12	0.309311
GRIA4	0.309289
ACOT2	0.309072
SENP3	0.309
TCF7L1	0.308549
GABRP	0.308418
RINL	0.308388
TRMU	0.308327
RRP7A	0.308305
SESN2	0.308164
DSTN	0.308038
NLRP7	0.307884
RELL2	0.307879
PSMB4	0.307861
PPIB	0.307829
HIST2H4A	0.307548
PRDX6	0.307443
IMPA2	0.307174
HTR1D	0.30714
ARFIP2	0.307129
NSD1	0.307106
CARD19	0.306912
RBFOX3	0.306752
FAM207A	0.306241
TWF2	0.306225
NAV2	0.306156
RRP1B	0.30608
GARS	0.306076
MYOZ3	0.306029
ZBED3	0.306023
RFWD3	0.305799
SBNO2	0.305709
RAB4A	0.305681
C1orf210	0.305611
PRAG1	0.305607
TRMT6	0.305412
IFI30	0.305343
EIF4B	0.305227
RPL15	0.30492
CHKA	0.30491
LRFN4	0.304744
SNRPC	0.304741
ABL1	0.304651
SLC25A38	0.304579
COQ2	0.304488
MICAL2	0.304059
KANK1	0.30404
HOOK2	0.303897
KPTN	0.303884
GGT1	0.303865
SDC4	0.303793
LINC01090	0.303792
PSMB10	0.303667
ENPP1	0.30356
TMC6	0.303478
STC1	0.303434
RTN4R	0.303419
CAVIN3	0.303308
GRIN2D	0.303268
ACLY	0.303249
MTFP1	0.303175
JPH4	0.303113
ZMAT4	0.303039
BAIAP2L1	0.302983
SLC2A14	0.30276
XPOT	0.302643
TNNC2	0.302536
DGKZ	0.302508
BCL2L12	0.302364
RPL10	0.302085
TES	0.302077
PPP1R14A	0.301958
RASIP1	0.301948
PTPN14	0.301936
PROCR	0.301854
EARS2	0.301772
TALDO1	0.301623
PA2G4	0.301461
TMEM183B	0.301344
ADIPOR1	0.301232
PYCR2	0.301228
APBA3	0.3012
ARPC5L	0.301184
PAPSS2	0.301161
PLA2G16	0.301071
PTPN9	0.30097
AP2M1	0.300917
REXO1	0.300718
DPP9	0.300361
CTTN	0.30031
VPS18	0.3003
RABEPK	0.300228
FAM19A4	0.300195
LOC101060391	0.300131
C12orf10	0.299917
RAMP2	0.299794
TEX10	0.299717
TOP1MT	0.299588
SLC2A3	0.299581
FUT1	0.29944
SIAH2	0.299397
MTHFD1L	0.299345
CRLS1	0.299328
NOP14	0.29925
KNOP1	0.299195
RPF2	0.299076
MRPL20	0.299035
COX14	0.299013
XPO5	0.298987
COQ8A	0.298847
SHANK2	0.298501
ITPK1	0.298447
NHS	0.298445
MRAP2	0.298414
PPP1CC	0.298409
AUTS2	0.298374
SF3A1	0.298308
ACTN4	0.2983
SLC39A1	0.298283
HSD17B4	0.29824
ZBTB45	0.298213
NETO1	0.29819
RPRML	0.298083
TMEM184B	0.297992
LHFPL2	0.297944
BICRAL	0.297703
ATP6V0C	0.297673
CYB561A3	0.297449
PRDX4	0.297422
STEAP2	0.29734
PAQR5	0.296895
LRRC75A-AS1	0.296861
PPAN	0.296793
GCLC	0.296415
D21S2088E	0.296401
GNAO1	0.29635
TMEM151A	0.296319
NOSIP	0.29631
LZTS3	0.296217
ADRA2A	0.296021
YWHAH	0.296019
PAM16	0.295982
HIST1H2AL	0.295966
YY1	0.295958
FCGBP	0.295947
KIZ	0.295893
ARHGAP4	0.295574
ARC	0.295541
YTHDF1	0.295433
PAK1	0.295377
EIF3G	0.295303
RPPH1	0.295252
PIEZO1	0.295177
XKR7	0.295075
TTC38	0.295033
GEMIN7	0.295027
MRPL38	0.294984
NADK	0.29489
DFFB	0.294861
CXCL12	0.294712
FBXL12	0.294592
TRIP10	0.294462
CCDC88C	0.294447
UNC93B1	0.294409
MLKL	0.294337
PGPEP1	0.294209
TMEM198	0.294116
RPS18	0.293951
ACY1	0.293925
UQCRFS1	0.293906
FADS3	0.293838
USP10	0.293769
WDPCP	0.293732
WDR12	0.29354
NMNAT2	0.293448
KRAS	0.29342
GDI2	0.293393
CLINT1	0.29303
SNORD86	0.292817
RIPOR2	0.292761
CLUH	0.292754
LAMC2	0.292427
FAM129B	0.292227
POLR3G	0.292022
CPNE9	0.292009
RBMS1	0.2918
AURKAIP1	0.291786
SNHG17	0.291404
C2orf40	0.29136
COL6A2	0.291326
RASL11A	0.291113
DOCK9	0.290868
SFN	0.290809
TRMT1	0.2908
TUBB	0.290216
SHB	0.290099
FLII	0.290013
COX8A	0.2898
HSPA12B	0.289623
NCKAP1	0.289595
SF3A3	0.289394
UQCR11	0.289261
PSIP1	0.289185
RPL3	0.28913
SH3YL1	0.28905
WBSCR17	0.288994
CDCA7L	0.288963
COL23A1	0.288826
CALM1	0.288797
PADI2	0.288745
SLC25A32	0.288435
EXPH5	0.288411
MPV17L	0.288398
CCT2	0.288333
ADAMTS2	0.288333
RAB19	0.288154
LINC00698	0.28806
SLC4A11	0.287902
HNRNPL	0.287494
PRKCB	0.287413
ALDH4A1	0.287192
RPS25	0.287133
BOLA2B	0.287087
ACTRT3	0.287014
TXLNG	0.286947
CCDC141	0.286912
CAD	0.286722
USP43	0.28652
GNA12	0.286491
SLC7A1	0.286422
CDK7	0.286422
RIPK2	0.286372
S100A10	0.286175
CGN	0.285956
RAB43	0.285769
TBRG4	0.285718
TMEM191A	0.285545
TIGD5	0.285426
GSE1	0.285391
MBP	0.285336
FSCN1	0.285096
RCAN3	0.284918
TMEM160	0.284884
RARA	0.284789
ADGRG2	0.284767
POLR2I	0.284709
CRISPLD2	0.284516
ADCY5	0.284467
TPRN	0.284442
ALDH16A1	0.284425
BSPRY	0.284288
CEBPZ	0.283948
EIF2B1	0.283938
UNG	0.283844
LAMTOR1	0.283839
TUBB2B	0.283817
USP2	0.283811
TMEM151B	0.283783
LINC00458	0.28375
TNFSF12	0.283706
TTYH3	0.283631
PPP2R2C	0.283623
RASD2	0.283557
PIH1D1	0.283461
NDUFV2	0.283415
RPS2	0.283348
MICB	0.283313
ZNF202	0.283212
ANO9	0.283088
NDUFAB1	0.283077
LMNB2	0.283041
EEF1D	0.282733
CCDC169	0.282719
PABPC4	0.282653
EFTUD2	0.282499
PRKCQ-AS1	0.282435
NFE2L3	0.282357
CYB5A	0.282169
DYNLL1	0.282107
PGP	0.282
PPL	0.28181
C11orf84	0.281501
LAMC3	0.281385
KCNG3	0.281365
KRT7	0.281357
CAPN15	0.281233
TRUB2	0.28114
PSMB8	0.280943
VPS51	0.280874
ANXA9	0.280528
SNAP47	0.2805
KCTD8	0.280483
KCMF1	0.279968
MT1X	0.27992
FAAP20	0.279661
MB21D1	0.279596
RAB38	0.279502
GNB1	0.279375
GET4	0.279346
TGIF2	0.279262
TPD52L2	0.278945
FAM210A	0.278942
PLA2G4C	0.278914
TAX1BP3	0.278898
EDIL3	0.278702
MDFI	0.278594
SMAD7	0.27835
PREP	0.278119
STX3	0.278097
HMGB3	0.278015
USHBP1	0.277936
FTL	0.277748
TNK1	0.277704
PAPOLA	0.277665
TCF3	0.277542
BEX1	0.277236
MIR1244-2	0.2772
HERC6	0.276989
PHLDA3	0.276852
PLEKHJ1	0.276837
CPXM2	0.276676
VLDLR	0.276054
HIST1H3J	0.276045
JMJD1C	0.275996
PPM1B	0.275733
SEMA6B	0.275705
GRPEL2	0.275687
RASA3	0.275612
LINC01503	0.275604
DSE	0.275573
YDJC	0.275408
PWP2	0.275384
RAB20	0.275185
LRBA	0.275112
VCP	0.27506
SGK3	0.274941
ABCE1	0.274933
EDNRB	0.274851
SH3BP1	0.274718
TMEM102	0.274633
HDAC2	0.274608
CALCR	0.274445
ARPC1B	0.274388
FKBP8	0.274272
CISD1	0.274243
ACOT7	0.274225
EIF4A3	0.274162
YAP1	0.274083
APOBEC3D	0.27406
ZNRF1	0.273909
RAF1	0.273838
TNFRSF10A	0.273829
CPNE1	0.273817
F2RL1	0.273757
MIR1244-1	0.273755
KDR	0.273682
TMEM125	0.27363
HDLBP	0.273622
ATP5A1	0.273478
MTHFS	0.273215
TMBIM1	0.272992
POLR2E	0.272957
UBE2D3	0.272932
TIMP4	0.272872
SLC7A7	0.272837
ACOT1	0.272757
SLC22A3	0.272651
DNAAF2	0.272615
SNTG2	0.272595
KIAA1522	0.272517
SLC16A1	0.272449
SF3B4	0.272422
ADCK2	0.272412
DACT1	0.27235
APRT	0.272027
CD200	0.271942
C9orf129	0.271767
THOC6	0.27161
YBX2	0.271514
NLRP12	0.271401
HESX1	0.271374
ZDHHC23	0.271304
PRODH	0.271213
RALGPS1	0.271176
PAICS	0.271148
CHMP2B	0.271119
C19orf24	0.270724
MRPS17	0.270723
SGK1	0.270712
SERPINH1	0.270706
TPT1	0.270616
FZD7	0.270466
HSPB1	0.270364
CDCP1	0.270317
FLT1	0.270088
KIAA1644	0.270067
TGIF1	0.270034
BBC3	0.269991
MRPS18B	0.269972
ARL8A	0.269948
FUT4	0.269916
RBM7	0.269906
CYP11A1	0.269829
PALB2	0.269821
SLC52A3	0.269668
MTMR12	0.269544
MFSD2A	0.269418
STXBP2	0.269308
ZNF525	0.26925
ERBB2	0.269146
NLRP2	0.268967
SNHG7	0.268928
IGFBP6	0.268841
NOP56	0.268741
CCDC6	0.268613
OR2A9P	0.268281
MME	0.268279
NECTIN1	0.268178
PIGW	0.26815
MRPS26	0.268145
BTF3	0.268026
PPP2CA	0.267993
HBA2	0.267941
PRR13	0.267852
LPL	0.267745
MRPL36	0.267673
COMT	0.267633
PYCARD	0.267302
NPR1	0.267294
NANOG	0.267286
OGFOD2	0.267237
PIPOX	0.267235
COL21A1	0.267101
ASCC3	0.26704
RNF44	0.266973
GOLPH3	0.266871
APEX1	0.266794
GEMIN5	0.266781
POLR2F	0.266768
NOP2	0.266659
APOC1	0.266522
PPIA	0.266484
SNRPD1	0.266471
CD72	0.266288
RPS15A	0.26625
MRPL58	0.266129
LSM7	0.266003
TAP1	0.265981
RND2	0.265889
MAP1S	0.265824
AQP5	0.265777
ARHGAP27	0.265646
HAS3	0.265636
SLC9A7	0.265524
DBI	0.265454
RPS19BP1	0.265432
DBP	0.26541
SEC23B	0.265138
NT5DC3	0.265136
NOA1	0.264901
MIR1244-3	0.264742
CHST8	0.264723
LRRC47	0.264677
KIF1C	0.264671
MGAT4C	0.264625
CTU2	0.264496
LRRN1	0.264488
C16orf95	0.264332
STX4	0.263829
RPP14	0.263826
PWWP2B	0.263755
FOXO1	0.263653
ZNF579	0.263623
IARS	0.263585
HHLA3	0.26343
TOR4A	0.26332
E2F4	0.263136
ARL2	0.263115
NOL6	0.262907
ITGA3	0.262761
USP18	0.262737
SLC50A1	0.262707
KDF1	0.262702
MSH2	0.26259
DYSF	0.262424
AHSA1	0.262344
MAPKAP1	0.262297
UBE2Z	0.262178
PSMD3	0.262078
WDR74	0.262001
EP300	0.261966
RPL24	0.261904
LINC00960	0.261801
ICMT	0.261798
SLC25A11	0.261782
GMPR2	0.261712
STARD7	0.261706
RSU1	0.261685
DDX25	0.261636
SKI	0.261618
SERPINB4	0.26153
STAC2	0.261518
YPEL3	0.261441
CENPX	0.261385
TXN	0.261324
RNF7	0.261295
HACL1	0.261217
CSMD2	0.261194
ITM2A	0.260961
YIF1A	0.260931
NASP	0.260911
ETV1	0.260695
CAP1	0.260637
CCNC	0.260426
SYS1-DBNDD2	0.260316
HES3	0.260285
PLPPR5	0.260269
TSHZ3	0.260244
B3GALT1	0.260224
NRBP1	0.260083
PAFAH1B3	0.259983
FAM174B	0.259759
ADCY8	0.259734
KCND2	0.25971
TRIML2	0.259585
DLAT	0.259527
DNAJB6	0.259504
LSM12	0.259502
CYP26A1	0.259491
MAP3K15	0.259472
VAMP8	0.259344
GRM4	0.25931
SH2D4A	0.258874
UTF1	0.258468
CLDN3	0.258418
NUP35	0.258373
RNF138	0.258283
OR2A20P	0.258185
PELI1	0.258183
LOC105369340	0.25817
C7orf49	0.258062
MBOAT1	0.258015
SNHG15	0.257927
EEF2KMT	0.257727
MCRIP2	0.257713
PHB2	0.257631
SPRY2	0.257389
RBM19	0.257374
FAM149A	0.257173
RPS10	0.257051
ZPR1	0.256711
ZSCAN2	0.256555
KCNK5	0.25654
ZNF207	0.256468
CLDN11	0.256447
ID2	0.256413
TMEM120B	0.25638
SLC6A6	0.256278
HBA1	0.256074
SOD3	0.255978
C16orf54	0.255974
MACC1-AS1	0.255802
AKT1S1	0.255768
PARL	0.255643
TAF4B	0.255629
PRKCD	0.25553
SHD	0.255515
MYL12B	0.255477
TINAGL1	0.255306
TUNAR	0.255285
SOX8	0.255212
KLHL7	0.25521
ABT1	0.255158
OXCT2	0.255158
CD320	0.255135
SPTSSB	0.255108
ZNF649	0.255073
SEMA4A	0.255068
IPO11	0.255056
CYB5R2	0.255048
PFKL	0.254882
ECSIT	0.254851
HLA-F-AS1	0.25477
LINP1	0.254748
C5orf38	0.254652
CXCL5	0.25452
VAC14	0.254502
CSNK1E	0.254474
PLCB2	0.2541
SYT13	0.254088
DPH2	0.253858
SAC3D1	0.253835
GART	0.253826
PNO1	0.253762
IL17RC	0.25372
SEH1L	0.253698
MLX	0.25363
SIRT1	0.253499
PLEKHF1	0.253334
BAG2	0.253117
SLC51A	0.253111
RABGAP1L	0.253103
ENTPD2	0.253102
LUZP1	0.252892
FAM43A	0.25289
STRN4	0.25286
PRCC	0.252759
TSN	0.252737
C11orf24	0.252678
ZDHHC19	0.25258
NCLN	0.252522
ARIH2	0.25252
CYCS	0.252503
CMIP	0.252503
FBXW5	0.252435
CTSH	0.252424
STARD5	0.252224
TRMT10C	0.252213
PRPF31	0.252208
ATG4D	0.252115
NSUN2	0.251873
MIDN	0.251852
ACOT8	0.251729
GAK	0.251687
SCG2	0.251571
RCC1	0.251538
FAU	0.25138
HCG24	0.251354
RAPGEF5	0.251332
PREB	0.251328
FAM213B	0.251186
PDXK	0.251162
PDCD10	0.251149
SYNE4	0.251089
ERG	0.251036
LRRFIP1	0.250802
CDR2L	0.250783
SCG3	0.250589
RASSF3	0.25052
HAGHL	0.250288
DENND1C	0.25024
ANXA3	0.250152
PWAR5	0.250106
GTPBP4	0.250098
NMI	0.25007
CCT4	0.250062
SHKBP1	0.250045
RPL10A	0.249954
ADH5	0.249951
RPL4	0.249935
FARSA	0.249879
PPP5C	0.24987
SPRYD4	0.249737
NOL9	0.249599
RNF25	0.249563
LEFTY2	0.249483
HCN2	0.249408
NUBP2	0.249397
SLIRP	0.24937
DRAM1	0.249329
VGLL3	0.249173
ARHGEF10	0.249155
DCAF12L1	0.249124
MAGI1	0.248846
VIPR1	0.248661
NUDT16L1	0.248629
RPUSD3	0.248556
LINC00337	0.248394
FAM111A	0.248359
BOLA2-SMG1P6	0.24826
BRSK2	0.248253
MARC2	0.248196
CYGB	0.247951
EPN3	0.247743
BCL11B	0.247736
KLF15	0.247668
UBE2D1	0.247644
DDX56	0.247617
MOCOS	0.247589
GJC3	0.247563
BAMBI	0.247547
GIT1	0.247488
CDK2AP2	0.247469
LOC728743	0.247402
COPG1	0.247023
NAP1L4	0.247007
LY6E	0.246861
BOLA2	0.246717
PRB3	0.246713
EXOSC2	0.246643
TBC1D16	0.246642
BCAM	0.24661
SLC25A17	0.246358
PRR5-ARHGAP8	0.246303
IQSEC2	0.246252
C16orf59	0.246234
TLE1	0.24622
LMTK3	0.246142
RNF10	0.246138
IFNLR1	0.246093
LOC107984974	0.245989
SYNCRIP	0.245975
MCTP2	0.245946
SYT2	0.245942
SYT14	0.245934
MX2	0.245879
PDE6G	0.245815
MPP1	0.245815
DIS3	0.245798
UBFD1	0.245791
UBE2J2	0.245691
RCL1	0.245476
CLTA	0.24541
PHLPP1	0.245338
CNTN1	0.245233
RAPGEF1	0.245203
NDUFB7	0.245202
IGSF9B	0.245114
MAP3K5	0.245094
SERPINE1	0.245012
CDK9	0.244931
BLVRA	0.244929
ALPL	0.244826
PGF	0.244786
RASGRP2	0.244755
APOBEC3B	0.244705
NDUFS8	0.244677
LMCD1	0.244671
ICAM1	0.244616
BNC2	0.244575
GAB3	0.244362
TAC1	0.244178
NFIB	0.244175
HNRNPUL1	0.244116
CHPF	0.244032
VWA2	0.244008
ARHGAP42	0.243719
SPATA13	0.243629
C14orf166	0.243569
AMPD2	0.243527
RNF144B	0.243474
MAFA	0.243367
CYP2B6	0.243332
TARBP2	0.243302
MEDAG	0.242998
HIST1H4F	0.242913
OXCT2P1	0.242891
ELMOD1	0.242796
CCL28	0.24278
CCDC114	0.242773
TUBBP5	0.242647
DGCR6L	0.242602
MIR367	0.242525
MGAT5B	0.242509
BCL6B	0.242287
RPS7	0.242277
HRASLS5	0.242064
NAP1L3	0.242047
PLPPR2	0.241892
THEMIS2	0.241836
ZNF784	0.241728
ARHGEF16	0.241666
ARID3A	0.241642
SELENOH	0.241581
YWHAG	0.241576
EIF3CL	0.241361
TFB2M	0.241312
RTKN	0.241294
FAAP100	0.241248
LDB2	0.241181
RBFOX2	0.241155
KHDRBS3	0.241148
SORBS1	0.241123
ARFGEF1	0.241073
CD44	0.240961
PML	0.240909
IGFBP4	0.240878
MAP2K3	0.240871
SNHG5	0.240834
ANK1	0.240727
TPO	0.240642
PAIP2B	0.240602
THAP1	0.2404
FBXL16	0.240294
KHDRBS1	0.240218
THBS2	0.240175
TRHDE-AS1	0.240105
NLRX1	0.240099
LINC01405	0.239897
LOC728485	0.239877
PCYT1B	0.239865
ERVMER34-1	0.239862
DTX3L	0.239813
APEH	0.239643
ARFIP1	0.239521
YWHAB	0.239426
CCDC169-SOHLH2	0.239372
YIPF2	0.23928
CHDH	0.239117
KEAP1	0.239063
MRM2	0.238978
UTP15	0.238912
NOP10	0.238881
RPS20	0.238596
KLHDC7A	0.238556
EEPD1	0.238511
PRR12	0.238471
METTL26	0.238234
ATP6V1E1	0.238208
CREB3L4	0.238152
HLA-DRB1	0.238124
PCNX2	0.238048
PCGF2	0.238036
PPP1R1B	0.237989
ADD2	0.237962
COPE	0.237961
TMEM63A	0.237903
ADA2	0.237817
MRPL34	0.237783
SYNGR3	0.237568
PCDH10	0.237546
BSN	0.237544
TGFB1I1	0.23753
CPT1A	0.237419
P2RX5	0.237372
BCLAF1	0.237302
TAP2	0.236899
CACNA1I	0.236853
RGS14	0.236729
ACAA2	0.236719
KCNJ6	0.236577
RFX1	0.236576
AES	0.236519
SRP19	0.236514
MB21D2	0.236512
PMM2	0.236345
RPL19	0.236331
MARVELD2	0.236295
RNF167	0.236235
ARRB1	0.236088
GNB5	0.236026
ELAC2	0.23595
RBM3	0.235944
DEC1	0.23581
THEM5	0.235806
HECW1	0.235683
RPL36	0.235596
ARTN	0.235581
IL6	0.235495
RSPO4	0.235398
CNFN	0.235279
KREMEN2	0.235264
CASP3	0.235193
TNIP2	0.23511
ATXN2L	0.235065
ST3GAL4	0.234998
SLC12A9	0.23494
EIF2B4	0.234902
GLS2	0.234897
LINGO1	0.234663
SH3GL1	0.234575
LAMA5	0.234545
HDDC2	0.234536
SCAMP5	0.234437
FBXO41	0.234286
MLEC	0.234265
MRPS7	0.234158
C16orf89	0.234041
RAI2	0.233985
SF3B2	0.23396
MAEA	0.233934
URM1	0.233824
OVOL2	0.233747
TSC22D2	0.233655
HIRA	0.233506
FADD	0.233483
GCN1	0.233417
NR6A1	0.233232
PSAT1	0.233122
PDGFB	0.233089
SCX	0.23304
TPRG1L	0.232914
RPLP0	0.232865
DDX1	0.232856
SLTM	0.232768
GALNT6	0.232759
HLA-DPB2	0.232567
PTPN3	0.232525
ESPN	0.232431
RPS13	0.232395
KHK	0.232341
TDRG1	0.232332
UCK2	0.232325
EFR3A	0.232292
ELOVL7	0.232271
RAP1GAP	0.231746
ALDH1A3	0.231707
ZNF578	0.231677
USO1	0.231563
ERICH5	0.231519
SOWAHD	0.231415
EEF1B2	0.231413
URB1	0.231008
EIF2S3	0.231004
GFOD1	0.23099
PROKR1	0.230954
HOOK1	0.230819
FAM222B	0.23081
IL34	0.230607
MRPL28	0.230601
RUNDC3A-AS1	0.230584
MRGPRF	0.230568
MAPK8IP1	0.230565
H3F3AP4	0.230534
HMOX2	0.230532
CCDC12	0.230472
IRF2BP2	0.230435
ABHD12B	0.230355
S100A6	0.230308
CLCNKA	0.230295
USP36	0.230262
PRKCQ	0.230168
CFAP157	0.230141
ARCN1	0.230024
TNS1	0.229855
MLXIP	0.229808
ZFP57	0.22973
RPL7L1	0.229721
TMEM69	0.229593
IL2RB	0.229533
TBCA	0.22951
AFP	0.229402
GRIK5	0.229221
LINC01838	0.229132
BICRA	0.229093
RASGEF1A	0.229085
UCMA	0.229062
RANGAP1	0.229002
HECW1-IT1	0.228988
CENPB	0.228908
SLC19A3	0.22888
SSNA1	0.228877
RGS19	0.228842
RHBDL3	0.228753
TMEM223	0.228713
ARHGAP44	0.228704
ARG2	0.228678
MFSD13A	0.228663
ACP5	0.228653
TMEM200B	0.22865
GBGT1	0.22864
PPIC	0.228608
RILP	0.228537
ARHGEF10L	0.228535
S1PR2	0.228449
FAM169A	0.228393
GRPR	0.228382
UGT8	0.228364
SURF2	0.228337
ZNF281	0.228173
SLC45A3	0.228014
TRIM22	0.227888
POLD1	0.227886
KHSRP	0.227832
SNHG4	0.227698
DDX39A	0.227684
TUBGCP2	0.227668
SH3BP4	0.227592
PFAS	0.227523
FGD5	0.227503
TJP3	0.227473
HSD11B2	0.22746
ITIH5	0.227435
CRLF1	0.227394
ACOT11	0.227366
GNA14	0.22733
FAM43B	0.227205
MIR4523	0.227173
DIAPH2	0.227131
RPL14	0.227078
NPW	0.227002
RUNX3	0.226943
THOP1	0.226923
C2orf15	0.226862
MIR205HG	0.226858
OVCA2	0.226856
MIR1204	0.226821
LEFTY1	0.226679
GALK1	0.226673
JMJD8	0.226611
STIP1	0.226598
TPGS1	0.22642
MAPK13	0.22624
GDAP1L1	0.226229
WWC2	0.226197
EMX1	0.22599
TNPO3	0.225896
PAK6	0.225859
ANO1	0.225715
PPM1N	0.225584
ZNF668	0.225525
CR1L	0.225497
S100A16	0.22547
RHEBL1	0.225451
SLC38A1	0.225415
PLP2	0.225403
ARPC2	0.22534
DNLZ	0.225303
OCEL1	0.225278
RPS6	0.225134
KLK1	0.225049
COL6A3	0.224977
ATP8B3	0.224965
ADAMTS4	0.224945
HIST4H4	0.224815
TSNAX	0.224766
FLVCR1	0.22475
FBLL1	0.224642
EXOC3L2	0.224573
CDC42SE1	0.224547
ARF3	0.224388
ADA	0.224246
ALDH9A1	0.224174
DTD1	0.224153
MRPS16	0.22414
GTF3C2	0.224119
GYG1	0.224092
TIGAR	0.224032
BCKDK	0.223955
NAA15	0.223952
ZNF195	0.22395
SCGB3A2	0.223917
MARC1	0.22372
RRP36	0.223718
RNASEH1	0.223469
GABRA5	0.223402
EIF3K	0.223365
SLC25A19	0.223314
SIPA1L3	0.223278
FARSB	0.223128
NEDD8	0.223121
PUS7	0.222989
CHMP1A	0.222956
ZNF358	0.222912
HSPA4	0.222861
ACOXL	0.222761
LUZP2	0.22276
TRIM27	0.222688
TDG	0.222662
FOSL1	0.222625
LOC101929726	0.222618
GAL3ST3	0.222535
C1QTNF2	0.222469
LHFPL4	0.222358
BFSP1	0.222314
MYH9	0.222297
EPHA1-AS1	0.222275
RUVBL1	0.222264
PCED1B	0.222046
JUP	0.222038
SLC39A3	0.221992
BOD1	0.221811
NCS1	0.221723
LY75	0.221677
CHRNA9	0.221649
PYCR3	0.221541
GUCY2C	0.221454
MIR302D	0.221412
RGS7	0.221358
HMOX1	0.221307
SCYL1	0.221273
MRPS30	0.221265
SCARB1	0.221254
FGF16	0.221238
LDHD	0.221186
RTBDN	0.221151
ZBTB3	0.221142
RRM2B	0.221048
APCDD1L	0.221009
UQCC3	0.220991
ARHGAP9	0.220955
LOC645752	0.220839
GGCT	0.220833
ADAMTS15	0.220789
SNX5	0.220782
LYPD5	0.220692
LYPD3	0.220685
MIR1182	0.220677
VENTX	0.220651
ZNF765	0.220602
NTPCR	0.220575
RPS27A	0.220509
CBX7	0.220408
C11orf98	0.220332
DOK5	0.220272
RANBP3	0.220219
ZNF512B	0.220199
CAMKV	0.220039
SLC3A2	0.220029
RPS3	0.219916
CDA	0.219916
CSNK2B	0.219901
SYT3	0.219868
SLC25A48	0.219837
THAP11	0.219762
KYAT3	0.219692
FMNL1	0.219679
ACOXL-AS1	0.21967
HEATR1	0.21967
TRIM8	0.219663
ADGRG6	0.219651
RBP7	0.219629
SCAF1	0.219619
EIF4E1B	0.219499
SNRPA1	0.219494
LYL1	0.219452
EDEM2	0.219448
SRSF9	0.219381
SLC12A8	0.219306
TMEM133	0.219299
TIMM50	0.219291
ZNF219	0.219269
SEPT9	0.219218
EMD	0.219158
CHST4	0.219117
FXYD1	0.219098
MEMO1	0.21909
TRMT1L	0.219072
COX4I1	0.218951
CHST7	0.218819
MYL9	0.218706
NUDT5	0.218655
EMC9	0.218621
FAM83B	0.21845
RNMT	0.218386
PCBP1	0.218377
FKBP1B	0.218334
MRPL3	0.21825
SWSAP1	0.218224
PTDSS2	0.218154
CCL26	0.218046
RABAC1	0.218003
FBRSL1	0.217958
PARP1	0.217858
WNK2	0.217741
EXOSC7	0.217671
SHISA5	0.217504
BET1L	0.217477
PPP6C	0.217402
FKBP11	0.217402
SKP2	0.217382
AAED1	0.2172
RAC2	0.217133
BEND4	0.217133
FAM26F	0.217086
CARMIL1	0.217071
CSNK1G2	0.217044
IL17RE	0.217006
RASEF	0.21699
HIST1H2BM	0.216979
PITPNB	0.216864
PDGFRL	0.216814
GNL1	0.216742
PIK3CD	0.216701
CNOT3	0.216676
MIF-AS1	0.216673
OLA1	0.216641
CCDC63	0.216614
GID8	0.216584
[truncated: 21,077 more rows]
