# Supplementary material for: Integrated analysis of glycan and RNA in single cells
Source: iScience. 2021 Jul 17;24(8):102882. doi: 10.1016/j.isci.2021.102882 (PMC8349903; doi:10.1016/j.isci.2021.102882)
Supplement: Tables S1–S15 [file mmc2.zip › TableS14.xlsx]

## Sheet: Sheet1
Table S14. Comparison between SUGAR-seq and scGR-seq
	SUGAR-seq1	scGR-seq
Principle	Droplet-based	Plate-based
Number of lectins	1	39
Number of antibodies	3	0
Number of cells	100-10,000	1-384
scRNA-seq method	10x Genomics	RamDA-seq
scRNA-seq characteristics	3′-end mRNA-seq	Full-length total RNA-seq
Number of transcripts detected	2,000-4,000	2,400-14,000
Run time	~2 days	3~4 days
Reference	Sci Adv 2021, 7(8):eabe3610	This study
