# Supplementary material for: Integrated analysis of glycan and RNA in single cells
Source: iScience. 2021 Jul 17;24(8):102882. doi: 10.1016/j.isci.2021.102882 (PMC8349903; doi:10.1016/j.isci.2021.102882)
Supplement: Tables S1–S15 [file mmc2.zip › TableS2.xlsx]

## Sheet: TableS2
Table S2. Bulk analysis by Glycan-seq (relative)
	BarcodeID	hFib-1	hFib-2	hFib-3	hiPSC-1 (Day 0)	hiPSC-2 (Day 0)	hiPSC-3 (Day 0)	Day4-1	Day4-2	Day4-3	Day11-1	Day11-2	Day11-3	CHO-1	CHO-2	CHO-3	Lec1-1	Lec1-2	Lec1-3	Lec8-1	Lec8-2	Lec8-3		hFib(Ave)	hiPSC (Day0)(Ave)	Day4(Ave)	Day11(Ave)	CHO(Ave)	Lec1(Ave)	Lec8(Ave)
1	rPVL	0.284198	0.296692	0.278129	0.296046	0.271706	0.293364	0.128261	0.132212	0.139703	0.342532	0.370803	0.408425	0.509678	0.616181	0.580461	0.180209	0.233847	0.250969	1.39714	1.37337	1.44244		0.28634	0.287039	0.133392	0.37392	0.568773	0.221675	1.40432
2	SNA	0.0564797	0.0569123	0.0572662	0.0437771	0.0417828	0.0393771	0.1173	0.106244	0.10178	0.275395	0.286731	0.300731	0.0488935	0.0499983	0.0519488	0.0538208	0.0630172	0.0536504	0.0550922	0.0628532	0.107785		0.0568861	0.0416457	0.108441	0.287619	0.0502802	0.0568295	0.0752436
3	SSA	0.118807	0.125558	0.117022	0.100638	0.100467	0.0965746	0.332682	0.328223	0.315099	0.748291	0.885647	0.912895	0.215259	0.246159	0.222185	0.298736	0.290031	0.288056	0.258933	0.28372	0.390501		0.120462	0.0992265	0.325334	0.848944	0.227867	0.292274	0.311051
4	TJAI	0.119064	0.126125	0.105086	0.0520923	0.0530501	0.0556645	0.235169	0.233579	0.236184	0.933245	0.594288	0.637496	0.0700596	0.0982544	0.129262	0.246427	0.285476	0.331624	0.170786	0.195021	0.236774		0.116758	0.0536023	0.234977	0.721676	0.0991921	0.287842	0.20086
5	rPSL1a	0.0593069	0.0628643	0.0580717	0.250312	0.286846	0.28273	0.661235	0.696913	0.703627	0.645629	0.989387	0.917501	0.0527034	0.0651545	0.0868252	0.0683343	0.0770632	0.0914577	0.0782309	0.0869371	0.121332		0.060081	0.273296	0.687259	0.850839	0.0682277	0.0789517	0.0955
6	rDiscoidin II	0.0014136	0.00181394	0.00146461	0.00134511	0.00129104	0.00124551	0.0034165	0.00329541	0.00436862	0.00635526	0.00559194	0.00501219	0.00233	0.00174	0.00171	0.00151	0	0.0018	0.00165	0.00235	0.00118		0.00156405	0.00129388	0.00369351	0.00565313	0.00192667	0.00110333	0.00172667
7	rCGL2	0.0220393	0.0196132	0.0213833	0.0358288	0.0313371	0.0459879	0.0392898	0.0413903	0.0499138	0.0417166	0.036444	0.0314278	0.0383105	0.0477335	0.049266	0.00574	0.00494	0.00684	0.00937	0.00352	0.0182587		0.0210119	0.0377179	0.0435313	0.0365294	0.0451033	0.00584	0.0103829
8	rC14	5.84099	5.65399	5.88523	0.659469	0.65045	0.670082	1.3881	1.41399	1.44815	1.43955	1.68819	1.68897	6.041	6.87607	6.45507	0.0647059	0.0740263	0.0428483	0.0512357	0.0569791	0.0771578		5.7934	0.66	1.41675	1.60557	6.45738	0.0605268	0.0617909
9	GSLII	0.285997	0.338923	0.294459	0.247989	0.217599	0.175233	0.475036	0.485084	0.574706	1.24563	0.593516	0.609184	0.192611	0.229086	0.28267	0.390957	0.294207	0.400397	0.572408	0.693147	0.550117		0.30646	0.213607	0.511609	0.81611	0.234789	0.361854	0.605224
10	rSRL	0.909394	1.03706	0.932443	2.97758	3.04885	3.08205	2.64921	2.51901	2.56206	6.48188	7.72015	8.79815	3.21216	3.39744	3.49008	4.29206	2.1665	1.92097	8.85937	8.92633	10.5082		0.959633	3.03616	2.57676	7.66672	3.36656	2.79318	9.43129
11	rF17AG	0.1474	0.166315	0.147632	0.17572	0.192248	0.158275	0.344213	0.360781	0.450991	1.18583	0.49209	0.558114	0.195998	0.116198	0.122921	0.740792	0.137043	0.693854	2.3304	0.736616	2.49025		0.153783	0.175414	0.385328	0.745343	0.145039	0.523897	1.85242
12	rGRFT	13.0825	13.2566	13.2108	2.03184	2.24583	2.12234	5.46768	5.48264	5.51525	6.82816	9.66981	9.25696	13.0091	13.2114	13.0038	11.5579	12.9956	14.9836	7.173	7.90893	7.99614		13.1833	2.13334	5.48852	8.58498	13.0747	13.179	7.69269
13	ConA	0.00880287	0.00748249	0.00754273	0.152731	0.0142015	0.0178203	0.0139507	0.0102817	0.0199841	0.0941882	0.0873499	0.104443	0.0234943	0.00976	0.013414	0.045657	0.0584618	0.0165632	0.0104675	0.00999	0.0312165		0.0079427	0.0615842	0.0147388	0.0953271	0.0155561	0.0402273	0.0172247
14	rOrysata	0.0296213	0.0307803	0.0325875	0.0102717	0.00997623	0.00756884	0.0162284	0.0181907	0.0197982	0.0746336	0.0312377	0.0245191	0.0131229	0.0139368	0.0170724	0.0253986	0.0322679	0.0316861	0.0132221	0.0158601	0.0147248		0.0309964	0.00927227	0.0180724	0.0434634	0.0147107	0.0297842	0.0146023
15	rPALa	4.23579	4.61154	4.39866	1.05676	1.10666	0.962105	2.54643	2.52112	2.62656	8.01333	4.19125	4.01083	4.00969	3.84011	4.04859	9.40474	10.4939	10.7733	6.14774	6.30177	5.93938		4.41533	1.04184	2.56471	5.40514	3.96613	10.224	6.12963
16	rBanana	25.3227	25.3405	25.2662	7.55852	7.54062	7.53042	14.068	13.7536	13.9781	13.5015	18.6156	17.3338	29.1706	27.9372	27.8043	45.5651	52.3882	54.251	21.8738	22.1572	21.9882		25.3098	7.54319	13.9332	16.4836	28.304	50.7348	22.0064
17	rCalsepa	0.752292	0.763101	0.77075	0.488518	0.474986	0.506729	1.44191	1.43126	1.41041	2.46209	2.35228	2.31793	0.507985	0.536567	0.521195	6.23203	7.11108	7.38143	1.08697	4.91606	1.16561		0.762048	0.490078	1.42786	2.37743	0.521916	6.90818	2.38955
18	rRSL	0.0273082	0.027039	0.0246054	0.0516032	0.154925	0.18261	0.0199296	0.0221452	0.0223079	0.230745	0.0246816	0.0245191	0.0916489	0.260444	0.295596	0.397004	0.253587	0.10118	0.0286479	0.0240839	0.0376954		0.0263175	0.129713	0.0214609	0.0933152	0.215896	0.25059	0.0301424
19	rBC2LA	0.0399021	0.0386595	0.0407161	0.0277581	0.0248819	0.0249101	0.0286132	0.0312405	0.0305804	0.0736558	0.0532198	0.0582497	0.2142	0.21933	0.205112	0.192908	0.189052	0.222523	0.10192	0.136867	0.147248		0.0397592	0.02585	0.0301447	0.0617084	0.212881	0.201494	0.128678
20	rAAL	2.30352	2.27638	2.20109	9.86941	9.85159	10.1364	9.16676	9.02692	9.45314	4.63689	6.50496	6.31427	1.6065	1.94714	1.8765	1.30742	0.579303	0.674771	5.73014	3.36294	3.90383		2.26033	9.95247	9.21561	5.81871	1.81005	0.853832	4.3323
21	rRSIIL	1.75633	1.80765	1.77364	2.05691	1.99536	1.71899	5.29643	5.42873	6.40961	6.0287	3.44078	3.20617	2.14116	2.48389	3.01303	2.41922	0.910713	1.0334	3.57328	2.74733	2.70229		1.77921	1.92376	5.71159	4.22521	2.54602	1.45444	3.00763
22	rPhoSL	4.49557	4.64975	4.62626	1.11032	1.15384	1.12019	2.96268	3.05392	3.04623	11.7061	4.47798	4.34787	5.43142	5.1993	4.84002	1.55869	1.51963	1.00531	10.6355	10.3244	10.2514		4.59052	1.12812	3.02094	6.84397	5.15691	1.36121	10.4038
23	rAOL	0.5585	0.579723	0.579692	3.18069	3.35777	3.34045	2.54259	2.60087	2.54839	1.35986	1.95563	1.83392	0.245314	0.244939	0.228038	0.217702	0.218283	0.160231	1.96679	0.291357	0.444099		0.572638	3.29297	2.56395	1.71647	0.239431	0.198739	0.900749
24	rBC2LCN	0.359761	0.391697	0.383141	42.3685	42.4794	42.4673	26.9269	26.7527	25.1293	3.17372	3.38987	3.3266	0.0220127	0.0228215	0.0229258	0.00514	0.00531	0.00504	0.020935	0.0158601	0.0229706		0.3782	42.4384	26.2696	3.29673	0.0225867	0.00516333	0.0199219
25	UEAI	0.0300069	0.0312337	0.0272417	0.115801	0.0623221	0.0595926	0.0814266	0.107694	0.0685967	0.249811	0.0730808	0.108236	0.0160862	0.0193373	0.0175602	0.0462617	0.0554248	0.0561709	0.0297498	0.0328951	0.0382844		0.0294941	0.0792387	0.0859058	0.143709	0.0176612	0.0526191	0.0336431
26	TJAII	0.0919482	0.10022	0.098202	2.25305	2.30146	2.33005	3.55245	3.62864	3.14197	0.641392	0.930961	0.830262	0.0277275	0.0280478	0.0253647	0.117922	0.0428973	0.0421282	0.0826383	0.0775385	0.0771578		0.0967901	2.29486	3.44102	0.800872	0.0270467	0.0676492	0.0791115
27	rGC2	1.45684	1.49225	1.41423	5.29556	5.15724	5.54106	5.10155	5.05608	5.17524	2.49517	3.73792	3.47141	1.02761	1.06355	1.01532	0.202584	0.213727	0.25853	0.421455	0.328364	0.356928		1.45444	5.33129	5.11096	3.23483	1.03549	0.224947	0.368916
28	rMOA	0.121313	0.129186	0.119439	1.23713	1.21957	1.26313	2.4754	2.56225	2.59385	3.20126	4.95349	4.4878	0.119588	0.115327	0.118775	0.108851	0.131349	0.0939782	0.155911	0.143916	0.172574		0.123313	1.23994	2.54383	4.21418	0.117897	0.111393	0.157467
29	rPAIL	0.00257018	0.00238079	0.00278276	0.00269021	0.00222998	0.00268263	0.00540946	0.00395449	0.00446157	0.00602935	0.00366368	0.00555404	0	0.00279	0.00122	0.00121	0.0121479	0	0.00165	0.00117	0.00118		0.00257791	0.00253427	0.00460851	0.00508236	0.00133667	0.00445263	0.00133333
30	rGal3C	0.704743	0.732831	0.68031	0.923599	0.152226	0.214514	0.149757	0.156466	0.151879	0.18691	0.169301	0.410999	0.464595	0.524372	0.477295	0.0326553	0.0193607	0.0216042	0.0413191	0.0417063	0.0376954		0.705962	0.430113	0.152701	0.255737	0.488754	0.0245401	0.0402403
31	rLSLN	23.6648	23.711	23.2326	4.04828	4.48379	4.31117	5.28277	5.37139	4.97437	7.02957	10.6272	9.85585	23.3933	22.571	23.2411	0.37735	0.307114	0.447567	0.701874	0.601511	0.797493		23.5361	4.28108	5.20951	9.17087	23.0685	0.377344	0.700293
32	HPA	0.0981166	0.103224	0.100326	0.126195	0.13016	0.111521	0.155166	0.167011	0.179671	0.432484	0.329731	0.311297	0.11091	0.129438	0.21877	0.150577	0.126034	0.127465	16.1949	15.6428	16.1949		0.100556	0.122626	0.167283	0.357837	0.153039	0.134692	16.0109
33	rPPL	0.0404161	0.0458019	0.0433524	0.0243342	0.0275814	0.0248143	0.0533828	0.0462676	0.0526094	0.124498	0.0470494	0.0395556	0.0347123	0.0318804	0.0434126	0.00968	0.0106294	0.00612	0.0264442	0.0281958	0.0318055		0.0431901	0.0255766	0.0507533	0.0703676	0.0366684	0.0088098	0.0288152
34	rCNL	0.0446569	0.0448383	0.0436453	0.0240896	0.0244124	0.016479	0.0945232	0.0971487	0.0940648	0.0980991	0.0834934	0.0680032	0.0107947	0.0113236	0.0190235	0.0117922	0.0113887	0.0072	0.103573	0.0951609	0.114264		0.0443802	0.0216604	0.0952456	0.0831986	0.0137139	0.010127	0.104333
35	WFA	0.319923	0.302871	0.303613	0.0731249	0.0701857	0.077892	0.309051	0.321632	0.321791	0.69973	0.500189	0.44324	0.0757744	0.0947702	0.0980442	0.0910116	0.0721282	0.0849765	0.197781	0.21558	0.247376		0.308802	0.0737342	0.317491	0.54772	0.0895296	0.0827054	0.220246
36	rABA	0.953858	1.04415	0.929001	2.70379	2.60826	2.66739	2.24493	2.1291	2.24631	5.46161	6.76952	8.50785	3.18888	3.17167	3.11839	5.62518	2.54423	2.11865	7.69803	7.42549	8.41785		0.975669	2.65981	2.20678	6.91299	3.15964	3.42935	7.84712
37	rDiscoidin I	11.3597	10.296	11.5009	7.64987	7.66081	7.6315	3.29493	3.56247	3.7743	1.90087	2.69955	2.97344	3.50319	3.92356	3.64081	0.636779	0.710273	0.349988	1.39328	1.16778	1.53079		11.0522	7.64739	3.5439	2.52462	3.68918	0.56568	1.36395
38	rMalectin	0.0100237	0.0119607	0.0114972	0.00709238	0.00445996	0.00498202	0.00982244	0.00777717	0.0071571	0.0524716	0.0190897	0.0176104	0.00571	0.00836	0.00707	0.0151182	0.0186015	0.0212441	0.00826	0.0117483	0.00883		0.0111605	0.00551146	0.00825224	0.0297239	0.00704667	0.0183213	0.00961277
39	CSA	0.273724	0.274755	0.268463	0.697499	0.778146	0.69183	0.294389	0.30265	0.3955	0.601305	0.545117	1.38445	0.941677	0.619142	0.581437	7.18931	5.03113	1.58863	0.764679	3.51214	1.34879		0.272314	0.722492	0.330846	0.843623	0.714085	4.60302	1.8752
40	mIgG	0.0077748	0.00782261	0.00805534	0.00782608	0.00622047	0.00661076	0.0121001	0.0148953	0.0120834	0.146008	0.0358655	0.0405039	0.0114297	0.01324	0.013414	0.0843596	0.0554248	0.0486094	0.0286479	0.0375944	0.0329835		0.00788425	0.00688577	0.0130263	0.0741258	0.0126946	0.0627979	0.0330753
41	gIgG	0.00192764	0.00266422	0.0024166	0.00538043	0.00528154	0.00632334	0.0109613	0.0102817	0.00985264	5.1432	0.0173543	0.0159848	0.00275	0.00139	0.000976	0.0272128	0.256624	0.00468	0.00275	0.00294	0.00236		0.00233615	0.00566177	0.0103652	1.72551	0.00170533	0.0961724	0.00268333
	Total (%)	100	100	100	100	100	100	100	100	100	100	100	100											100	100	100	100	100	100	100
