# Supplementary material for: Integrated analysis of glycan and RNA in single cells
Source: iScience. 2021 Jul 17;24(8):102882. doi: 10.1016/j.isci.2021.102882 (PMC8349903; doi:10.1016/j.isci.2021.102882)
Supplement: Tables S1–S15 [file mmc2.zip › TableS3.xlsx]

## Sheet: 190910.forward.2020-08-07.c (3)
Table S3. Bulk analysis by Glycan-seq (count)
	BarcodeID	hFib-1	hFib-2	hFib-3	hiPSC-1 (Day 0)	hiPSC-2 (Day 0)	hiPSC-3 (Day 0)	Day4-1	Day4-2	Day4-3	Day11-1	Day11-2	Day11-3	CHO-1	CHO-2	CHO-3	Lec1-1	Lec1-2	Lec1-3	Lec8-1	Lec8-2	Lec8-3		hFib(Ave)	hiPSC (Day0)(Ave)	Day4(Ave)	Day11(Ave)	CHO(Ave)	Lec1(Ave)	Lec8(Ave)
1	rPVL	4423	5234	3798	2421	2315	3062	901	1003	1503	2102	1923	3015	2355	3480	2335	587	608	683	2509	2299	2417		4485	2599.33	1135.67	2346.67	2723.33	626	2408.33
2	SNA	879	1004	782	358	356	411	824	806	1095	1690	1487	2220	224	281	209	177	165	145	99	106	178		888.333	375	908.333	1799	238	162.333	127.667
3	SSA	1849	2215	1598	823	856	1008	2337	2490	3390	4592	4593	6739	1002	1385	900	967	743	777	460	473	646		1887.33	895.667	2739	5308	1095.67	829	526.333
4	TJAI	1853	2225	1435	426	452	581	1652	1772	2541	5727	3082	4706	319	552	514	790	728	894	299	322	393		1837.67	486.333	1988.33	4505	461.667	804	338
5	rPSL1a	923	1109	793	2047	2444	2951	4645	5287	7570	3962	5131	6773	247	365	352	221	200	252	142	146	204		941.667	2480.67	5834	5288.67	321.333	224.333	164
6	rDiscoidin II	22	32	20	11	11	13	24	25	47	39	29	37	11	10	7	5	0	5	3	4	2		24.6667	11.6667	32	35	9.33333	3.33333	3
7	rCGL2	343	346	292	293	267	480	276	314	537	256	189	232	181	271	198	19	12	19	17	6	31		327	346.667	375.667	225.667	216.667	16.6667	18
8	rC14	90904	99743	80366	5393	5542	6994	9751	10727	15580	8834	8755	12468	27972	38733	25980	209	191	118	92	96	128		90337.7	5976.33	12019.3	10019	30895	172.667	105.333
9	GSLII	4451	5979	4021	2028	1854	1829	3337	3680	6183	7644	3078	4497	889	1294	1149	1277	768	1098	1026	1161	917		4817	1903.67	4400	5073	1110.67	1047.67	1034.67
10	rSRL	14153	18295	12733	24350	25977	32169	18610	19110	27564	39777	40037	64948	14817	19062	14034	13873	5560	5212	15710	14805	17406		15060.3	27498.7	21761.3	48254	15971	8215	15973.7
11	rF17AG	2294	2934	2016	1437	1638	1652	2418	2737	4852	7277	2552	4120	912	658	495	2386	350	1875	4105	1219	4123		2414.67	1575.67	3335.67	4649.67	688.333	1537	3149
12	rGRFT	203604	233862	180400	16616	19135	22152	38409	41593	59336	41902	50148	68335	59848	73933	51925	37285	33337	40528	12643	13070	13186		205955	19301	46446	53461.7	61902	37050	12966.3
13	ConA	137	132	103	1249	121	186	98	78	215	578	453	771	111	55	54	146	151	45	19	17	52		124	518.667	130.333	600.667	73.3333	114	29.3333
14	rOrysata	461	543	445	84	85	79	114	138	213	458	162	181	60	80	68	82	83	88	24	27	24		483	82.6667	155	267	69.3333	84.3333	25
15	rPALa	65922	81353	60066	8642	9429	10042	17888	19126	28258	49175	21736	29608	18621	21636	16324	30569	27166	29414	10947	10537	9901		69113.7	9371	21757.3	33506.3	18860.3	29049.7	10461.7
16	rBanana	394100	447037	345024	61812	64248	78599	98824	104339	150384	82854	96541	127958	135021	156611	111133	146827	134419	146943	38600	36721	36350		395387	68219.7	117849	102451	134255	142730	37223.7
17	rCalsepa	11708	13462	10525	3995	4047	5289	10129	10858	15174	15109	12199	17111	2365	3032	2106	20251	18426	20144	1931	8229	1949		11898.3	4443.67	12053.7	14806.3	2501	19607	4036.33
18	rRSL	425	477	336	422	1320	1906	140	168	240	1416	128	181	424	1470	1200	1294	655	277	51	41	62		412.667	1216	182.667	575	1031.33	742	51.3333
19	rBC2LA	621	682	556	227	212	260	201	237	329	452	276	430	994	1243	830	626	483	604	184	230	245		619.667	233	255.667	386	1022.33	571	219.667
20	rAAL	35850	40158	30057	80710	83938	105799	64394	68481	101702	28455	33735	46612	7324	10793	7428	4196	1483	1822	10027	5544	6405		35355	90149	78192.3	36267.3	8515	2500.33	7325.33
21	rRSIIL	27334	31889	24220	16821	17001	17942	37206	41184	68958	36996	17844	23668	9990	14056	12151	7866	2359	2828	6383	4610	4520		27814.3	17254.7	49116	26169.3	12065.7	4351	5171
22	rPhoSL	69965	82027	63174	9080	9831	11692	20812	23168	32773	71836	23223	32096	24890	28986	19244	5002	3876	2702	18748	16964	16866		71722	10201	25584.3	42385	24373.3	3860	17526
23	rAOL	8692	10227	7916	26011	28609	34866	17861	19731	27417	8345	10142	13538	1139	1372	918	706	560	438	3504	484	742		8945	29828.7	21669.7	10675	1143	568	1576.67
24	rBC2LCN	5599	6910	5232	346481	361935	443254	189154	202954	270355	19476	17580	24557	102	130	93	17	14	14	38	27	38		5913.67	383890	220821	20537.7	108.333	15	34.3333
25	UEAI	467	551	372	947	531	622	572	817	738	1533	379	799	71	108	71	149	140	155	54	56	64		463.333	700	709	903.667	83.3333	148	58
26	TJAII	1431	1768	1341	18425	19609	24320	24955	27528	33803	3936	4828	6129	130	160	103	384	111	114	149	129	131		1513.33	20784.7	28762	4964.33	131	203	136.333
27	rGC2	22673	26325	19312	43306	43941	57835	35837	38357	55678	15312	19385	25626	4805	6000	4099	658	555	709	759	549	597		22770	48360.7	43290.7	20107.7	4968	640.667	635
28	rMOA	1888	2279	1631	10117	10391	13184	17389	19438	27906	19645	25689	33129	546	652	482	356	341	258	279	243	285		1932.67	11230.7	21577.7	26154.3	560	318.333	269
29	rPAIL	40	42	38	22	19	28	38	30	48	37	19	41	0	16	5	4	30	0	3	2	2		40	23	38.6667	32.3333	7	11.3333	2.33333
30	rGal3C	10968	12928	9290	7553	1297	2239	1052	1187	1634	1147	878	3034	2157	2969	1927	106	51	60	73	70	64		11062	3696.33	1291	1686.33	2351	72.3333	69
31	rLSLN	368298	418290	317254	33106	38203	44998	37110	40749	53517	43138	55113	72756	108579	127041	93537	1224	794	1223	1244	1009	1327		367947	38769	43792	57002.3	109719	1080.33	1193.33
32	HPA	1527	1821	1370	1032	1109	1164	1090	1267	1933	2654	1710	2298	509	730	885	482	327	347	28942	26193	27039		1572.67	1101.67	1430	2220.67	708	385.333	27391.3
33	rPPL	629	808	592	199	235	259	375	351	566	764	244	292	161	182	176	32	28	17	47	47	54		676.333	231	430.667	433.333	173	25.6667	49.3333
34	rCNL	695	791	596	197	208	172	664	737	1012	602	433	502	51	65	75	38	30	20	188	160	189		694	192.333	804.333	512.333	63.6667	29.3333	179
35	WFA	4979	5343	4146	598	598	813	2171	2440	3462	4294	2594	3272	352	531	399	294	185	228	353	363	408		4822.67	669.667	2691	3386.67	427.333	235.667	374.667
36	rABA	14845	18420	12686	22111	22223	27841	15770	16152	24167	33516	35107	62805	14665	17741	12441	18126	6536	5730	13651	12287	13930		15317	24058.3	18696.3	43809.3	14949	10130.7	13289.3
37	rDiscoidin I	176792	181634	157051	62559	65272	79654	23146	27026	40606	11665	14000	21950	16348	22218	14752	2084	1846	962	2498	1962	2557		171826	69161.7	30259.3	15871.7	17772.7	1630.67	2339
38	rMalectin	156	211	157	58	38	52	69	59	77	322	99	130	25	47	29	48	48	56	15	20	15		174.667	49.3333	68.3333	183.667	33.6667	50.6667	16.6667
39	CSA	4260	4847	3666	5704	6630	7221	2068	2296	4255	3690	2827	10220	4352	3476	2334	23316	13022	4324	1354	5864	2224		4257.67	6518.33	2873	5579	3387.33	13554	3147.33
40	mIgG	121	138	110	64	53	69	85	113	130	896	186	299	54	72	54	273	143	131	49	63	53		123	62	109.333	460.333	60	182.333	55
41	gIgG	30	47	33	44	45	66	77	78	106	31562	90	118	13	8	4	89	660	13	5	5	4		36.6667	51.6667	87	10590	8.33333	254	4.66667
	Total count	1556311	1764118	1365553	817779	852025	1043753	702473	758631	1075854	613665	518604	738201	462636	561504	401020	323041	257184	271272	177224	166160	165728		1.56199e+06	904519	845653	623490	475053	283832	169704
