# Supplementary material for: Integrated analysis of glycan and RNA in single cells
Source: iScience. 2021 Jul 17;24(8):102882. doi: 10.1016/j.isci.2021.102882 (PMC8349903; doi:10.1016/j.isci.2021.102882)
Supplement: Tables S1–S15 [file mmc2.zip › TableS4.xlsx]

## Sheet: TableS4
Table S4. scGlycan-seq analysis of hiPSCs, NPCs, and hFibs (relative)
	BarcodeID	hiPSC (Day0)-2	hiPSC (Day0)-3	hiPSC (Day0)-4	hiPSC (Day0)-5	hiPSC (Day0)-6	hiPSC (Day0)-7	hiPSC (Day0)-8	hiPSC (Day0)-9	hiPSC (Day0)-10	hiPSC (Day0)-11	hiPSC (Day0)-12	hiPSC (Day0)-13	hiPSC (Day0)-15	hiPSC (Day0)-16	hiPSC (Day0)-17	hiPSC (Day0)-18	hiPSC (Day0)-19	hiPSC (Day0)-21	hiPSC (Day0)-24	hiPSC (Day0)-25	hiPSC (Day0)-27	hiPSC (Day0)-28	hiPSC (Day0)-29	hiPSC (Day0)-30	hiPSC (Day0)-31	hiPSC (Day0)-32	hiPSC (Day0)-33	hiPSC (Day0)-34	hiPSC (Day0)-35	hiPSC (Day0)-36	hiPSC (Day0)-37	hiPSC (Day0)-38	hiPSC (Day0)-39	hiPSC (Day0)-40	hiPSC (Day0)-42	hiPSC (Day0)-44	hiPSC (Day0)-45	hiPSC (Day0)-46	hiPSC (Day0)-47	hiPSC (Day0)-48	hiPSC (Day0)-49	hiPSC (Day0)-50	hiPSC (Day0)-51	hiPSC (Day0)-52	hiPSC (Day0)-53	hiPSC (Day0)-54	hiPSC (Day0)-55	hiPSC (Day0)-56
1	rPVL	0.0566103	0.209644	0.116988	0.145473	0.0419555	0.104902	0.151953	0.121233	0.0551481	0.133643	0.123209	0.0364511	0.382562	0.119211	0.218644	0.12088	0.0834492	0.035857	0.151972	0.232778	0.0996725	0.0871618	0.0912357	0.0962573	0.0649294	0.0683118	0.0432199	0.0268861	0.241106	0.205781	0.206089	0.137741	0.145148	0.0735835	0.190088	0.150773	0.039343	0.0689264	0.0904451	0.106224	0.0946481	0.175369	0.158161	0.184662	0.158344	0.123854	0.0820248	0.107385
2	SNA	0.0217732	0.0306796	0.0167126	0.00855725	0.00599365	0.012793	0.0119179	0.00577301	0.00827221	0.0105507	0.0547595	0.0145804	0.0231317	0.012682	0.0397535	0.0161173	0.0069541	0.0256121	0.0183414	0.0188739	0.00711946	0.0508444	0.0627245	0.0113244	0.0129859	0.017078	0	0.0322633	0.0202455	0.0195982	0.00936768	0	0.034559	0.0147167	0.0370903	0.0217461	0.0344251	0.0202725	0.00646037	0.00923688	0	0.0199283	0.011803	0.0339175	0.00565515	0.0200844	0.0351535	0.0247811
3	SSA	0.054433	0.0588025	0.100276	0.0513435	0.0279704	0.0281445	0.0536305	0.040411	0.0606629	0.0527537	0.0867026	0.0145804	0.0480427	0.0532643	0.0894454	0.024176	0.0556328	0.0870812	0.0340626	0.0629129	0.092553	0.0726348	0.0399156	0.0113244	0.0173145	0.017078	0.0216099	0.0806582	0.025767	0.0587947	0.028103	0.0507467	0.0276472	0.0441501	0.0370903	0.05509	0.0295072	0.0202725	0.0387622	0.038487	0.0258131	0.0557991	0.0354091	0.0602977	0.0565515	0.0702952	0.0468713	0.0330415
4	TJAI	0.0152412	0.0332362	0.0334253	0.0171145	0.0139852	0.0153516	0.0208563	0.023092	0.013787	0	0.00912659	0.0218707	0.0160142	0.0228276	0.0596303	0.0268622	0.0139082	0.0256121	0.013101	0.0188739	0.0213584	0.0290539	0.0171067	0.0169866	0.00432863	0.00853898	0.010805	0.0376405	0.018405	0.0195982	0.0468384	0.0362476	0.0138236	0.0294334	0.0185451	0.0173969	0.0147536	0.0121635	0.00646037	0.0138553	0	0.011957	0.0165242	0.00376861	0.0113103	0.0234317	0	0.0165207
5	rPSL1a	0.0936248	0.237767	0.275758	0.333733	0.0639322	0.0639648	0.125138	0.0692761	0.0909943	0.0703383	0.077576	0.167675	0.131673	0.119211	0.198768	0.139684	0.0486787	0.071714	0.0445434	0.182447	0.149509	0.174324	0.131151	0.0622841	0.0952299	0.102468	0.0864398	0.075281	0.0828226	0.0979912	0.140515	0.224735	0.0898535	0.139809	0.115907	0.0811853	0.0639323	0.0364904	0.0646037	0.0461844	0.0946481	0.107613	0.113309	0.0829094	0.0622066	0.0903796	0.222639	0.0660829
6	rDiscoidin II	0.00217732	0	0	0	0	0	0	0	0	0.00351692	0	0	0.00177936	0.00507279	0	0	0	0	0	0	0	0	0	0	0	0	0	0.0107544	0	0	0	0	0	0.00735835	0	0	0	0	0	0	0	0	0	0	0	0	0	0
7	rCGL2	0.0217732	0.020453	0.0501379	0	0.0239746	0.0434961	0.0178768	0.028865	0.0193018	0.0351692	0.0456329	0.0218707	0.0373665	0.0152184	0.00993838	0.0188036	0.0417246	0.035857	0.0209616	0.0377477	0.0355973	0.0290539	0.0228089	0.0226488	0.0389577	0.0341559	0.010805	0.0161316	0.0202455	0.0293974	0.00936768	0.0289981	0.0138236	0.0220751	0.0370903	0.0260953	0.0295072	0.0445994	0.0129207	0.0215527	0.0172087	0.0478278	0.0306879	0.765027	0.0282757	0.0267791	0.0351535	0.0330415
8	rC14	0.185072	0.641714	0.309184	0.24816	0.257727	0.542421	0.205584	0.207828	0.118568	0.33059	0.241855	0.692571	0.733096	0.370314	0.30809	0.271308	0.264256	0.297101	0.243679	0.484429	0.355973	0.355911	0.325027	0.215163	0.203446	0.222013	0.162075	0.580739	0.362579	0.235179	0.637002	0.391475	0.158972	0.301692	0.278177	0.173969	0.211468	0.19867	0.271335	0.306357	0.430219	0.326823	0.332845	0.3241	0.316688	0.421771	0.257792	0.198249
9	GSLII	0.0522557	0.0357928	0.0835631	0.0941297	0.0259725	0.0358203	0.0387331	0.0577301	0.0303314	0.0914398	0.155152	0.0218707	0.0551601	0.0355096	0.0795071	0.0644693	0.0973574	0.0614691	0.0340626	0.169865	0.0569557	0.0581079	0.0285111	0.0396354	0.0259718	0.0341559	0.0432199	0.0376405	0.033129	0.0783929	0.0936768	0.0579962	0.034559	0.0220751	0.0139089	0.027545	0.0639323	0.024327	0.0581433	0.0169343	0.0258131	0.0278996	0.0259667	0.0565291	0.0622066	0.0435161	0.0351535	0.0330415
10	rSRL	2.6977	2.78673	3.13362	3.51703	1.44647	2.08781	2.59214	1.99169	3.20962	2.33172	1.84813	3.22957	2.66904	2.23964	2.16657	2.54923	1.94715	3.11956	1.70837	2.12645	2.73387	3.07245	3.02788	2.71219	1.12977	1.3577	1.23177	2.64021	1.8405	2.60657	2.38876	2.47209	1.79707	1.94996	2.48968	1.60921	2.50811	1.26906	3.82454	1.36244	1.59181	1.7497	2.07025	2.89052	1.36855	2.86202	4.03094	1.67685
11	rF17AG	0.054433	0.0357928	0.0501379	0	0.00799153	0.0281445	0.0268152	0.040411	0.0303314	0.0633045	0.159715	0.0218707	0.0551601	0.038046	0.0795071	0.0429796	0.0139082	0.0307346	0.026202	0.220195	0.0355973	0.0762666	0.0399156	0.0169866	0.0129859	0.017078	0.0432199	0.0430177	0.0588961	0.0195982	0.0655738	0.0362476	0.034559	0.00735835	0.0185451	0.0202963	0.0295072	0.0121635	0.0258415	0.0215527	0	0.0079713	0.0212455	0.0226116	0.00565515	0.0234317	0.0117178	0.0247811
12	rGRFT	0.907943	1.2323	1.36208	1.28359	0.563403	0.608945	1.01302	0.773583	0.918215	0.580291	2.16756	0.729022	0.617438	0.862375	0.954085	0.948236	0.806676	1.29597	0.890869	1.06323	1.13199	1.17668	1.07202	0.866316	0.385248	0.512339	1.15613	0.994784	0.6589	0.646742	0.721311	1.20342	0.594415	0.551876	0.92262	0.790107	0.821285	0.344632	0.923832	0.528042	0.757185	0.502192	0.66333	0.765027	0.650342	1.85111	1.14835	0.437799
13	ConA	0.0304825	0.0255663	0.0501379	0.0256717	0.00199788	0.00511718	0.0238358	0.00577301	0.00827221	0.0140677	0.00456329	0.0218707	0.0142349	0.00507279	0.0198768	0.0188036	0.0347705	0.0256121	0.00786061	0.0377477	0.0498363	0.0181587	0.0228089	0.00566219	0.0129859	0	0.010805	0.0107544	0.00736201	0.00979912	0.028103	0.0579962	0.0276472	0.0147167	0.0185451	0.0130476	0	0.0121635	0	0.0138553	0	0.011957	0.0188848	0.018843	0.0226206	0.00334739	0	0.00826037
14	rOrysata	0.00653196	0.00766989	0	0	0	0.0358203	0.0119179	0.040411	0.00551481	0.0879229	0.0547595	0.0145804	0.0355872	0.00760919	0	0	0.0069541	0.0256121	0.00786061	0.220195	0	0.00726348	0.0171067	0.028311	0	0	0.0216099	0.188202	0.011043	0	0	0.0869943	0	0.0147167	0.0231814	0	0.0344251	0.00405449	0	0.0076974	0	0	0.00944242	0	0.00565515	0.0100422	0	0
15	rPALa	0.463769	0.634044	0.534804	0.68458	0.371606	0.409375	0.500551	0.559982	0.579055	0.562707	0.602355	0.554057	0.537367	0.474306	0.477042	0.421737	0.486787	0.522487	0.419232	1.34634	0.640752	0.606501	0.558818	0.458638	0.28569	0.452566	0.443004	0.618379	0.452764	0.617344	0.655738	0.630709	0.297208	0.463576	0.482173	0.397228	0.673748	0.324359	0.646037	0.351001	0.464636	0.370666	0.431991	0.414547	0.282757	0.555667	0.515585	0.520403
16	rBanana	3.4467	4.9573	5.08899	5.52798	2.1677	2.05967	4.20403	2.78836	3.67838	2.38095	6.85863	3.15667	1.91637	2.8991	3.61757	3.55924	3.20584	4.48212	2.44727	4.42277	3.64517	4.9319	4.00297	2.94434	1.45875	2.33968	5.85629	3.51132	2.01719	3.06712	2.28571	4.29897	2.5781	2.05298	3.67194	3.72003	3.26547	1.59342	3.12036	1.34243	2.5641	1.63412	2.12455	2.42321	2.06413	3.97001	4.54652	2.6268
17	rCalsepa	0.2112	0.370711	0.175483	0.256717	0.13186	0.135605	0.22644	0.161644	0.21232	0.186397	0.219038	0.342641	0.206406	0.28154	0.437289	0.147742	0.243394	0.184407	0.138871	0.377477	0.26342	0.243327	0.239494	0.215163	0.0692581	0.136624	0.12966	0.13443	0.141719	0.235179	0.318501	0.362476	0.200442	0.125092	0.250359	0.16527	0.177043	0.0973078	0.213192	0.0939083	0.163483	0.127541	0.188848	0.165819	0.152689	0.264444	0.316382	0.140426
18	rRSL	0.0130639	0.0255663	0.0584942	0.0599007	0.0139852	0.00767578	0.0208563	0.028865	0.0193018	0.0386861	0.0319431	0.00729022	0.019573	0.0228276	0	0.0349209	0.0417246	0	0.013101	0.00629129	0.00711946	0.0217904	0.0228089	0.028311	0.00432863	0.0256169	0.0216099	0.0268861	0.0165645	0.0489956	0.0562061	0.0869943	0.00691181	0.0220751	0.0185451	0.0130476	0.0196715	0.0202725	0.0323018	0.0230922	0.0172087	0.0159426	0.00708182	0.00753721	0	0.0301265	0.0234357	0.00826037
19	rBC2LA	0.0174186	0.0153398	0.0250689	0.034229	0.0179809	0.0230273	0.0148974	0.00577301	0.0110296	0.0211015	0	0.00729022	0.0124555	0.038046	0.0397535	0.0268622	0.0069541	0.0512243	0.026202	0.0251651	0.0355973	0.0108952	0.0114045	0.028311	0.00432863	0.0256169	0.0216099	0.0268861	0.0165645	0.00979912	0.00936768	0.0217486	0.0276472	0.00735835	0.00927257	0.0130476	0.0147536	0.00405449	0.0129207	0.0138553	0	0.00398565	0.0188848	0.0150744	0.0226206	0.0334739	0	0
20	rAAL	8.88782	8.92519	11.5568	11.2186	8.38311	7.27663	8.82519	7.92634	8.67203	9.32686	8.30976	7.35584	7.92527	7.64217	9.85887	9.37492	6.93324	7.65803	8.06498	7.84523	8.50776	11.9593	15.396	8.07995	6.89118	6.95927	7.57428	10.3242	9.37552	10.583	6.38876	7.51051	7.30578	8.91096	9.99119	7.14286	8.14891	5.8182	6.94489	6.395	9.48202	6.86329	7.25886	7.02845	6.01708	9.04465	7.44082	6.50917
21	rRSIIL	0.76424	1.90469	1.42057	1.25792	0.633329	0.565449	0.893841	0.669669	0.700381	1.23092	2.03067	0.860246	1.44128	1.00188	1.93798	0.862277	0.848401	0.788854	0.610507	1.40296	0.832977	1.09679	1.08342	0.634166	0.484807	0.802664	0.659103	1.02167	0.715955	1.0583	1.01171	0.964187	0.594415	0.853569	0.834531	0.555249	0.865545	0.356795	0.794625	0.395646	0.980898	0.45835	0.802606	0.659506	0.497653	0.880364	0.785095	0.536924
22	rPhoSL	0.496429	0.746536	0.877413	1.07821	0.429545	0.358203	0.616751	0.611939	0.526664	0.429064	0.488272	0.64154	0.558719	0.809111	1.65971	0.631262	0.605007	0.799098	0.615747	1.01919	0.811619	0.664609	0.496094	0.402016	0.320319	0.5038	0.345759	0.564607	0.357057	0.744733	0.786885	0.877193	0.456179	0.551876	0.755714	0.490011	0.418019	0.295978	0.394082	0.280185	0.516262	0.374651	0.609036	0.915772	0.412826	0.723037	0.515585	0.313894
23	rAOL	2.14902	2.40579	2.89964	2.96081	1.78011	1.86265	2.33293	1.70304	2.16456	2.8698	2.82011	1.94649	2.11922	1.80338	2.64361	2.10331	2.04451	1.96701	1.51972	3.17081	2.52741	3.07972	2.70286	1.82889	1.54965	1.67364	1.62075	2.83917	2.09081	2.65556	1.49883	2.40684	1.37545	3.06107	2.4665	1.74548	2.45402	1.47584	1.48588	0.957557	2.65875	1.64209	1.98763	2.29508	1.78703	2.54067	2.63651	1.82554
24	rBC2LCN	62.5109	52.4058	53.8063	53.7994	70.6551	57.6297	61.678	68.0118	62.9102	60.3292	57.0959	55.5151	56.29	62.3142	57.1457	63.4593	67.0167	59.3843	68.9061	54.514	62.1316	53.2994	51.4512	65.8626	74.7511	73.0595	68.201	56.864	61.9108	59.7942	62.5948	58.6632	68.4891	63.9441	62.1633	66.8445	63.0176	75.6893	64.5584	71.4904	61.8138	70.4105	61.109	50.7481	50.0424	56.2027	59.0345	66.7272
25	UEAI	0.0348371	0.0230097	0	0.0427862	0.0299682	0.0383789	0.0417126	0.051957	0.0386037	0.0140677	0.0273798	0.0218707	0.0622776	0.0481915	0.0695687	0.0214898	0.0278164	0.035857	0.0366828	0.0629129	0.0569557	0.0544761	0.0171067	0.0226488	0.0259718	0.0341559	0.0324149	0.0483949	0.0239265	0	0.0187354	0.0797448	0.0414708	0.0294334	0.0463628	0.0405927	0.0147536	0.0283814	0.0323018	0.0369475	0.0344175	0.0079713	0.0259667	0.0301489	0.039586	0.0334739	0.0585892	0.0247811
26	TJAII	2.99164	2.94779	3.50965	3.10628	1.86203	2.56115	2.70536	2.31498	2.87597	2.02926	1.28685	2.4641	2.53559	2.66829	2.53429	2.44715	1.43255	1.51624	1.52234	2.28374	2.03617	2.76739	2.52039	1.40422	2.24656	1.37478	1.12372	2.09174	1.70983	2.87114	1.92974	2.03712	2.27398	2.26637	2.55459	2.38772	3.32448	1.77992	1.56987	1.50561	2.19411	1.87326	3.45593	1.57528	0.899169	2.73817	3.44504	1.74294
27	rGC2	2.21651	3.91164	3.25061	3.17474	2.08978	2.77095	2.86625	1.96859	2.50648	2.79595	2.19494	3.90756	3.85943	3.2821	4.25363	2.37999	2.84423	2.64317	2.62806	3.1079	3.06849	3.13782	3.27878	2.70653	1.80504	2.08351	2.3987	3.0435	2.781	2.99853	2.87588	4.30622	1.8731	3.27447	2.90695	2.21375	2.44418	2.0759	2.93301	2.4293	3.36431	4.03348	2.8705	2.66441	2.03585	3.66539	3.53879	2.38725
28	rMOA	0.352726	0.930613	0.518091	0.325175	0.561405	1.02088	0.962369	0.46184	0.590084	1.93079	0.451766	1.39972	1.08007	0.78882	0.318028	0.499637	0.347705	0.210019	0.301323	0.975149	0.462765	1.34738	0.952272	0.945586	0.770496	0.520878	0.399784	0.526967	0.618409	0.264576	1.22717	0.45672	0.456179	0.905077	0.282813	0.930732	0.654077	0.364904	0.484527	0.334067	0.585097	0.318852	0.960767	0.618052	0.339309	1.01761	0.738224	0.388237
29	rPAIL	0	0	0.00835631	0	0	0.00255859	0	0	0	0.00351692	0	0	0.00533808	0.0025364	0	0.00268622	0	0.00512243	0	0.00629129	0	0	0	0	0	0	0	0	0.0018405	0	0	0	0	0	0	0	0	0.00405449	0	0.00153948	0	0	0	0	0	0	0	0
30	rGal3C	0.0239505	0.0920387	0.0334253	0.00855725	0.0299682	0.0844335	0.0417126	0.017319	0.00827221	0.0773722	0.0547595	0.065612	0.0818505	0.0862375	0.0496919	0.048352	0.0208623	0.0204897	0.026202	0.100661	0.0569557	0.0399492	0.0513201	0.0792707	0.0173145	0.017078	0.0540249	0.0322633	0.165645	0.0489956	0.0936768	0.0579962	0.0483826	0.0367918	0.0278177	0.0492911	0.0295072	0.0202725	0.0323018	0.0600397	0.00860437	0.0438422	0.0424909	0.0489919	0.0622066	0.0502109	0.0234357	0.0330415
31	rLSLN	3.32259	6.32766	4.37871	4.34708	2.831	3.81486	3.93886	3.66009	3.00557	4.62475	3.62325	5.82489	5.86833	3.68285	3.78652	2.98708	3.53964	3.61643	3.51631	5.98301	3.5099	3.29036	4.26527	2.94434	2.09939	2.33114	2.80929	4.3878	5.22334	4.08623	4.19672	4.64695	1.98369	3.5688	3.71366	3.18652	3.52611	2.9314	3.08159	4.30285	5.18844	3.04504	3.8053	3.96834	3.99254	5.02109	3.0232	4.44408
32	HPA	0.0239505	0.0434627	0.0501379	0.0256717	0.0179809	0.0255859	0.0178768	0.051957	0.0193018	0.0492368	0.0456329	0.0364511	0.0516014	0.0202912	0.0298151	0.0268622	0.0278164	0.0409794	0.039303	0.0566216	0.0783141	0.101689	0.0513201	0.0396354	0.0216431	0.0341559	0.0432199	0.0161316	0.040491	0.0391965	0.0655738	0.130492	0.0138236	0.0147167	0.0509991	0.033344	0.0540966	0.0121635	0.0193811	0.0153948	0.0172087	0.0159426	0.0212455	0.0339175	0.0169654	0.0836848	0.0585892	0.0247811
33	rPPL	0.00435464	0.0102265	0	0.00855725	0.00199788	0.012793	0.00595894	0.00577301	0.0110296	0.0140677	0.0273798	0.0291609	0.024911	0.025364	0.00993838	0.0134311	0.0208623	0.0204897	0.013101	0.044039	0.0142389	0.0217904	0.0114045	0.00566219	0.00432863	0.0256169	0.010805	0.0107544	0.011043	0.0391965	0.0187354	0.0289981	0.00691181	0	0	0.00434921	0.0147536	0.0121635	0.0193811	0.00461844	0.0430219	0	0.00944242	0.0113058	0.00565515	0	0	0.00826037
34	rCNL	0.00435464	0.00255663	0.00835631	0.00855725	0	0.00255859	0.00595894	0.00577301	0	0.0808891	0.406133	0	0.0160142	0.0202912	0.0397535	0.00805867	0.0069541	0.0102449	0.0052404	0.0629129	0.00711946	0	0.00570223	0.00566219	0.00432863	0.00853898	0.0216099	0.00537721	0.00920251	0	0.00936768	0.00724953	0	0.00735835	0.00927257	0.00289948	0	0.00810898	0.0193811	0.00461844	0	0.00398565	0.00236061	0.00753721	0	0.00334739	0	0.0165207
35	WFA	0.0522557	0.112492	0.0752068	0.0770152	0.0579386	0.0869921	0.0297947	0.0750491	0.0523907	0.0457199	0.219038	0.0583218	0.101423	0.0431188	0.0397535	0.0295484	0.0625869	0.0153673	0.0550242	0.0629129	0.0142389	0.0508444	0.074129	0.0452975	0.0303004	0.0512339	0.0324149	0.118299	0.0441721	0.0685938	0.0936768	0.0434972	0.0829417	0	0.0185451	0.0420424	0.0737681	0.00810898	0.0387622	0.0554213	0.0602306	0.0518135	0.0731788	0.0263803	0.0226206	0.0736426	0.0117178	0.0743433
36	rABA	2.16208	2.04275	2.49854	2.79822	1.16676	1.50957	2.04392	1.48944	2.71053	1.35401	1.48307	2.25997	2.02491	2.02405	1.82866	2.31284	1.84979	2.63805	1.52234	1.8748	2.56301	2.68749	2.22957	2.0214	0.909012	1.25523	0.745543	1.91966	1.45768	1.95002	1.90164	1.57315	2.03207	1.10375	1.74788	1.28737	1.81961	0.948751	2.89424	1.02068	1.09276	1.59028	1.43289	4.2736	1.26675	1.9281	2.824	1.76772
37	rDiscoidin I	3.12881	4.80902	2.89964	2.94369	4.12762	5.43701	3.39958	3.26175	2.98627	4.7408	4.17085	6.17482	6.42527	3.82235	4.18406	3.86547	4.40195	4.31821	4.07965	4.89462	3.36039	4.63047	4.76706	4.71661	3.67934	3.6803	4.22474	6.42039	4.26076	3.90005	6.95082	5.39365	2.93061	4.79765	3.28713	4.34051	4.65231	3.79906	4.21216	5.99012	5.54982	3.8621	3.27888	4.84266	5.68342	5.31901	4.1364	6.42657
38	rMalectin	0.00435464	0	0.0167126	0	0	0.00255859	0	0.473386	0	0.685799	0.698184	0	1.41815	0.144575	0.24846	0.0671556	0.0904033	0.425161	0.0052404	1.31488	0	0.00363174	0	0	0	0	0.0972447	0.46244	0.195093	0	0	0.289981	0	0	0.0185451	0	0.181961	0.0973078	0.568512	0.0631187	0	0	0.00236061	0	0	0	0	0.00826037
39	CSA	2.49303	0.979189	0.660149	0.427862	0.147843	8.66339	0.321783	0.271331	1.12778	0.348175	1.82532	2.34745	0.564057	2.12296	0.566488	0.410992	0.458971	3.48837	0.275121	0.150991	0.576677	0.711821	0.866739	0.475624	0.549736	0.196397	0.270124	0.177448	2.95585	0.89172	0.627635	0.333478	3.94664	0.809419	0.48681	1.3961	0.270483	0.150016	0.562052	0.321751	0.163483	0.167397	5.94401	11.9616	21.5122	0.237665	0.410124	0.776474
40	mIgG	0.0217732	0.0102265	0.0584942	0.102687	0.00998941	0.0204687	0.0119179	0.011546	0.0248166	0.0175846	0	0.0145804	0.0320285	0.025364	0	0.0107449	0.0139082	0.0204897	0.0052404	0.00629129	0.0213584	0.0326857	0.0342134	0	0.00865726	0.017078	0.0216099	0.0161316	0.025767	0	0	0.00724953	0.00691181	0	0.00463628	0.00869843	0.00491787	0.0121635	0.00646037	0.0169343	0	0.0398565	0.0236061	0.0565291	0.0904824	0.0100422	0.0117178	0
41	gIgG	0.00217732	0.0102265	0.00835631	0	0	0.00511718	0	0.00577301	0	0.00703383	0	0	0.00177936	0	0	0.00537244	0	0	0.0052404	0.00629129	0	0	0.0114045	0	0.00432863	0	0	0.0161316	0	0	0.00936768	0	0	0	0	0.00289948	0	0.00405449	0	0.00153948	0	0	0.00472121	0	0	0.00334739	0	0.00826037
	Total count	100	100	100	100	100	100	100	100	100	100	100	100	100	100	100	100	100	100	100	100	100	100	100	100	100	100	100	100	100	100	100	100	100	100	100	100	100	100	100	100	100	100	100	100	100	100	100	100
[truncated: 211 more columns]
