# Supplementary material for: Integrated analysis of glycan and RNA in single cells
Source: iScience. 2021 Jul 17;24(8):102882. doi: 10.1016/j.isci.2021.102882 (PMC8349903; doi:10.1016/j.isci.2021.102882)
Supplement: Tables S1–S15 [file mmc2.zip › TableS5.xlsx]

## Sheet: TableS5
Table S5. scGlycan-seq analysis of hiPSCs, NPCs, and hFibs (count)
	BarcodeID	hiPSC (Day0)-2	hiPSC (Day0)-3	hiPSC (Day0)-4	hiPSC (Day0)-5	hiPSC (Day0)-6	hiPSC (Day0)-7	hiPSC (Day0)-8	hiPSC (Day0)-9	hiPSC (Day0)-10	hiPSC (Day0)-11	hiPSC (Day0)-12	hiPSC (Day0)-13	hiPSC (Day0)-15	hiPSC (Day0)-16	hiPSC (Day0)-17	hiPSC (Day0)-18	hiPSC (Day0)-19	hiPSC (Day0)-21	hiPSC (Day0)-24	hiPSC (Day0)-25	hiPSC (Day0)-27	hiPSC (Day0)-28	hiPSC (Day0)-29	hiPSC (Day0)-30	hiPSC (Day0)-31	hiPSC (Day0)-32	hiPSC (Day0)-33	hiPSC (Day0)-34	hiPSC (Day0)-35	hiPSC (Day0)-36	hiPSC (Day0)-37	hiPSC (Day0)-38	hiPSC (Day0)-39	hiPSC (Day0)-40	hiPSC (Day0)-42	hiPSC (Day0)-44	hiPSC (Day0)-45	hiPSC (Day0)-46	hiPSC (Day0)-47	hiPSC (Day0)-48	hiPSC (Day0)-49	hiPSC (Day0)-50	hiPSC (Day0)-51	hiPSC (Day0)-52	hiPSC (Day0)-53	hiPSC (Day0)-54	hiPSC (Day0)-55	hiPSC (Day0)-56
1	rPVL	26	82	14	17	21	41	51	21	20	38	27	5	215	47	22	45	12	7	58	37	14	24	16	17	15	8	4	5	131	21	22	19	21	10	41	104	8	17	14	69	11	44	67	49	28	37	7	13
2	SNA	10	12	2	1	3	5	4	1	3	3	12	2	13	5	4	6	1	5	7	3	1	14	11	2	3	2	0	6	11	2	1	0	5	2	8	15	7	5	1	6	0	5	5	9	1	6	3	3
3	SSA	25	23	12	6	14	11	18	7	22	15	19	2	27	21	9	9	8	17	13	10	13	20	7	2	4	2	2	15	14	6	3	7	4	6	8	38	6	5	6	25	3	14	15	16	10	21	4	4
4	TJAI	7	13	4	2	7	6	7	4	5	0	2	3	9	9	6	10	2	5	5	3	3	8	3	3	1	1	1	7	10	2	5	5	2	4	4	12	3	3	1	9	0	3	7	1	2	7	0	2
5	rPSL1a	43	93	33	39	32	25	42	12	33	20	17	23	74	47	20	52	7	14	17	29	21	48	23	11	22	12	8	14	45	10	15	31	13	19	25	56	13	9	10	30	11	27	48	22	11	27	19	8
6	rDiscoidin II	1	0	0	0	0	0	0	0	0	1	0	0	1	2	0	0	0	0	0	0	0	0	0	0	0	0	0	2	0	0	0	0	0	1	0	0	0	0	0	0	0	0	0	0	0	0	0	0
7	rCGL2	10	8	6	0	12	17	6	5	7	10	10	3	21	6	1	7	6	7	8	6	5	8	4	4	9	4	1	3	11	3	1	4	2	3	8	18	6	11	2	14	2	12	13	203	5	8	3	4
8	rC14	85	251	37	29	129	212	69	36	43	94	53	95	412	146	31	101	38	58	93	77	50	98	57	38	47	26	15	108	197	24	68	54	23	41	60	120	43	49	42	199	50	82	141	86	56	126	22	24
9	GSLII	24	14	10	11	13	14	13	10	11	26	34	3	31	14	8	24	14	12	13	27	8	16	5	7	6	4	4	7	18	8	10	8	5	3	3	19	13	6	9	11	3	7	11	15	11	13	3	4
10	rSRL	1239	1090	375	411	724	816	870	345	1164	663	405	443	1500	883	218	949	280	609	652	338	384	846	531	479	261	159	114	491	1000	266	255	341	260	265	537	1110	510	313	592	885	185	439	877	767	242	855	344	203
11	rF17AG	25	14	6	0	4	11	9	7	11	18	35	3	31	15	8	16	2	6	10	35	5	21	7	3	3	2	4	8	32	2	7	5	5	1	4	14	6	3	4	14	0	2	9	6	1	7	1	3
12	rGRFT	417	482	163	150	282	238	340	134	333	165	475	100	347	340	96	353	116	253	340	169	159	324	188	153	89	60	107	185	358	66	77	166	86	75	199	545	167	85	143	343	88	126	281	203	115	553	98	53
13	ConA	14	10	6	3	1	2	8	1	3	4	1	3	8	2	2	7	5	5	3	6	7	5	4	1	3	0	1	2	4	1	3	8	4	2	4	9	0	3	0	9	0	3	8	5	4	1	0	1
14	rOrysata	3	3	0	0	0	14	4	7	2	25	12	2	20	3	0	0	1	5	3	35	0	2	3	5	0	0	2	35	6	0	0	12	0	2	5	0	7	1	0	5	0	0	4	0	1	3	0	0
15	rPALa	213	248	64	80	186	160	168	97	210	160	132	76	302	187	48	157	70	102	160	214	90	167	98	81	66	53	41	115	246	63	70	87	43	63	104	274	137	80	100	228	54	93	183	110	50	166	44	63
16	rBanana	1583	1939	609	646	1085	805	1411	483	1334	677	1503	433	1077	1143	364	1325	461	875	934	703	512	1358	702	520	337	274	542	653	1096	313	244	593	373	279	792	2566	664	393	483	872	298	410	900	643	365	1186	388	318
17	rCalsepa	97	145	21	30	66	53	76	28	77	53	48	47	116	111	44	55	35	36	53	60	37	67	42	38	16	16	12	25	77	24	34	50	29	17	54	114	36	24	33	61	19	32	80	44	27	79	27	17
18	rRSL	6	10	7	7	7	3	7	5	7	11	7	1	11	9	0	13	6	0	5	1	1	6	4	5	1	3	2	5	9	5	6	12	1	3	4	9	4	5	5	15	2	4	3	2	0	9	2	1
19	rBC2LA	8	6	3	4	9	9	5	1	4	6	0	1	7	15	4	10	1	10	10	4	5	3	2	5	1	3	2	5	9	1	1	3	4	1	2	9	3	1	2	9	0	1	8	4	4	10	0	0
20	rAAL	4082	3491	1383	1311	4196	2844	2962	1373	3145	2652	1821	1009	4454	3013	992	3490	997	1495	3078	1247	1195	3293	2700	1427	1592	815	701	1920	5094	1080	682	1036	1057	1211	2155	4927	1657	1435	1075	4154	1102	1722	3075	1865	1064	2702	635	788
21	rRSIIL	351	745	170	147	317	221	300	116	254	350	445	118	810	395	195	321	122	154	233	223	117	302	190	112	112	94	61	190	389	108	108	133	86	116	180	383	176	88	123	257	114	115	340	175	88	263	67	65
22	rPhoSL	228	292	105	126	215	140	207	106	191	122	107	88	314	319	167	235	87	156	235	162	114	183	87	71	74	59	32	105	194	76	84	121	66	75	163	338	85	73	61	182	60	94	258	243	73	216	44	38
23	rAOL	987	941	347	346	891	728	783	295	785	816	618	267	1191	711	266	783	294	384	580	504	355	848	474	323	358	196	150	528	1136	271	160	332	199	416	532	1204	499	364	230	622	309	412	842	609	316	759	225	221
24	rBC2LCN	28710	20498	6439	6287	35365	22524	20701	11781	22815	17154	12512	7615	31635	24568	5750	23624	9637	11593	26298	8665	8727	14676	9023	11632	17269	8556	6312	10575	33638	6102	6682	8092	9909	8690	13408	46108	12814	18668	9993	46438	7184	17666	25887	13466	8849	16790	5038	8078
25	UEAI	16	9	0	5	15	15	14	9	14	4	6	3	35	19	7	8	4	7	14	10	8	15	3	4	6	4	3	9	13	0	2	11	6	4	10	28	3	7	5	24	4	2	11	8	7	10	5	3
26	TJAII	1374	1153	420	363	932	1001	908	401	1043	577	282	338	1425	1052	255	911	206	296	581	363	286	762	442	248	519	161	104	389	929	293	206	281	329	308	551	1647	676	439	243	978	255	470	1464	418	159	818	294	211
27	rGC2	1018	1530	389	371	1046	1083	962	341	909	795	481	536	2169	1294	428	886	409	516	1003	494	431	864	575	478	417	244	222	566	1511	306	307	594	271	445	627	1527	497	512	454	1578	391	1012	1216	707	360	1095	302	289
28	rMOA	162	364	62	38	281	399	323	80	214	549	99	192	607	311	32	186	50	41	115	155	65	371	167	167	178	61	37	98	336	27	131	63	66	123	61	642	133	90	75	217	68	80	407	164	60	304	63	47
29	rPAIL	0	0	1	0	0	1	0	0	0	1	0	0	3	1	0	1	0	1	0	1	0	0	0	0	0	0	0	0	1	0	0	0	0	0	0	0	0	1	0	1	0	0	0	0	0	0	0	0
30	rGal3C	11	36	4	1	15	33	14	3	3	22	12	9	46	34	5	18	3	4	10	16	8	11	9	14	4	2	5	6	90	5	10	8	7	5	6	34	6	5	5	39	1	11	18	13	11	15	2	4
31	rLSLN	1526	2475	524	508	1417	1491	1322	634	1090	1315	794	799	3298	1452	381	1112	509	706	1342	951	493	906	748	520	485	273	260	816	2838	417	448	641	287	485	801	2198	717	723	477	2795	603	764	1612	1053	706	1500	258	538
32	HPA	11	17	6	3	9	10	6	9	7	14	10	5	29	8	3	10	4	8	15	9	11	28	9	7	5	4	4	3	22	4	7	18	2	2	11	23	11	3	3	10	2	4	9	9	3	25	5	3
33	rPPL	2	4	0	1	1	5	2	1	4	4	6	4	14	10	1	5	3	4	5	7	2	6	2	1	1	3	1	2	6	4	2	4	1	0	0	3	3	3	3	3	5	0	4	3	1	0	0	1
34	rCNL	2	1	1	1	0	1	2	1	0	23	89	0	9	8	4	3	1	2	2	10	1	0	1	1	1	1	2	1	5	0	1	1	0	1	2	2	0	2	3	3	0	1	1	2	0	1	0	2
35	WFA	24	44	9	9	29	34	10	13	19	13	48	8	57	17	4	11	9	3	21	10	2	14	13	8	7	6	3	22	24	7	10	6	12	0	4	29	15	2	6	36	7	13	31	7	4	22	1	9
36	rABA	993	799	299	327	584	590	686	258	983	385	325	310	1138	798	184	861	266	515	581	298	360	740	391	357	210	147	69	357	792	199	203	217	294	150	377	888	370	234	448	663	127	399	607	1134	224	576	241	214
37	rDiscoidin I	1437	1881	347	344	2066	2125	1141	565	1083	1348	914	847	3611	1507	421	1439	633	843	1557	778	472	1275	836	833	850	431	391	1194	2315	398	742	744	424	652	709	2994	946	937	652	3891	645	969	1389	1285	1005	1589	353	778
38	rMalectin	2	0	2	0	0	1	0	82	0	195	153	0	797	57	25	25	13	83	2	209	0	1	0	0	0	0	9	86	106	0	0	40	0	0	4	0	37	24	88	41	0	0	1	0	0	0	0	1
39	CSA	1145	383	79	50	74	3386	108	47	409	99	400	322	317	837	57	153	66	681	105	24	81	196	152	84	127	23	25	33	1606	91	67	46	571	110	105	963	55	37	87	209	19	42	2518	3174	3804	71	35	94
40	mIgG	10	4	7	12	5	8	4	2	9	5	0	2	18	10	0	4	2	4	2	1	3	9	6	0	2	2	2	3	14	0	0	1	1	0	1	6	1	3	1	11	0	10	10	15	16	3	1	0
41	gIgG	1	4	1	0	0	2	0	1	0	2	0	0	1	0	0	2	0	0	2	1	0	0	2	0	1	0	0	3	0	0	1	0	0	0	0	2	0	1	0	1	0	0	2	0	0	1	0	1
	Total count	45928	39114	11967	11686	50053	39084	33563	17322	36266	28434	21914	13717	56200	39426	10062	37227	14380	19522	38165	15895	14046	27535	17537	17661	23102	11711	9255	18597	54333	10205	10675	13794	14468	13590	21569	68978	20334	24664	15479	64957	11622	25090	42362	26535	17683	29874	8534	12106
[truncated: 211 more columns]
